# Supplementary material for: Mechanobiologically-optimized non-resorbable artificial bone for patient-matched scaffold-guided bone regeneration
Source: Nat Commun. 2025 Oct 24;16:9422. doi: 10.1038/s41467-025-64466-z (PMC12552697; doi:10.1038/s41467-025-64466-z)
Supplement: Supplementary file 8 — Source Data [file 41467_2025_64466_MOESM8_ESM.zip]

Archive with 2 entries (1 files):
- Source Data File/
- Source Data File/Raw Data_Fig. 2, Fig. 4H, Fig. 5, Fig. 7C, Fig. 8.xlsx
