# Supplementary material for: Mechanobiologically-optimized non-resorbable artificial bone for patient-matched scaffold-guided bone regeneration
Source: Nat Commun. 2025 Oct 24;16:9422. doi: 10.1038/s41467-025-64466-z (PMC12552697; doi:10.1038/s41467-025-64466-z)
Supplement: Supplementary file 8 — Source Data [file 41467_2025_64466_MOESM8_ESM.zip › Source Data File/Raw Data_Fig. 2, Fig. 4H, Fig. 5, Fig. 7C, Fig. 8.xlsx]

## Sheet: Fig. 2Aiv
		Fig. 2Aiv: BA/TA Ratio Phase 1-Osseointegration
	Sample 1	Sample 2	Sample 3	Sample 4	Sample 5	Sample 1	Sample 2	Sample 3	Sample 4	Sample 5
	PBF-LB-Ti-1	PBF-LB-Ti-2	PBF-LB-Ti-3	PBF-LB-Ti-4	PBF-LB-Ti-5	LS-PEK-1	LS-PEK-2	LS-PEK-3	LS-PEK-4	LS-PEK-5
0-24 µm	0.338873	0.320239	0.391774	0.446328	0.657161	0.543359	0.772305	0.531204	0.0841724	0.584591
24-80 µm	0.354783	0.331385	0.511815	0.557858	0.69408	0.461421	0.724016	0.498636	0.122469	0.635775

## Sheet: Fig. 2Biii
		Fig. 2Biii: Bone volume FFF-PEEK Vs LS-PEK Phase 2-Osteoconduction
		FFF-PEEK (BV um^3)	LS-PEK (BV um^3)
	Sample 1	1.46	2.96
	Sample 2	1.43	1.27
	Sample 3	1.82	2.16
	Sample 4		5.8
		n=3	n=4

## Sheet: Fig. 2Biv-Reverse 3 point
					Fig. 2Biv: Reverse 3 point Test: Average LS-PEK vs Average FFF-PEEK Phase 2-Osteoconduction
							Sample 1		Sample 2		Sample 3		Sample 4		Sample 5
		Reverse 3 point Test		Average force (N)	Average force (N)		LS-PEK	FFF-PEEK	LS-PEK	FFF-PEEK	LS-PEK		LS-PEK	FFF-PEEK	LS-PEK	FFF-PEEK
			Displacement	LS-PEK	FFF-PEEK		Force	Force	Force	Force	Force		Force	Force	Force	Force
			(mm)	Sample (n=5)	Sample (n=4)		(N)	(N)	(N)	(N)	(N)		(N)	(N)	(N)	(N)
			0.0001	0.02644	-0.009125		0.0134	0.0169	0.0377	0.006	0		-0.0583	-0.055	0.1394	-0.0044
			0.0033	0.52414	0.2039		0.0173	0.0199	0.4972	0.2013	0.3129		0.7162	0.2855	1.0771	0.3089
			0.0066	1.11426	0.414825		0.0188	0.022	1.1324	0.4157	0.6976		1.7202	0.5954	2.0023	0.6262
			0.0101	1.63056	0.600575		0.0224	0.017	1.7569	0.6828	1.0321		2.4859	0.899	2.8555	0.8035
			0.0134	2.1513	0.75605		0.022	0.0226	2.3307	0.9204	1.2712		3.3269	1.1505	3.8057	0.9307
			0.0166	2.67928	0.885325		0.025	0.0169	2.9765	1.147	1.4907		4.2581	1.2839	4.6461	1.0935
			0.0201	3.1887	1.07482		0.0217	0.0208	3.6568	1.4411	1.779		4.9887	1.6551	5.4973	1.1823
			0.0234	3.72208	1.2364		0.0259	0.0179	4.2114	1.6934	2.0084		5.8346	1.9444	6.5301	1.2899
			0.0266	4.237	1.41073		0.029	0.0239	4.8317	1.9413	2.2318		6.7454	2.2259	7.3471	1.4518
			0.0302	4.75182	1.60575		0.0328	0.0153	5.4759	2.2547	2.5425		7.4436	2.622	8.2643	1.531
			0.0334	5.27708	1.773		0.037	0.0199	5.9827	2.51	2.7638		8.3224	2.9369	9.2795	1.6252
			0.0365	5.78784	1.70208		0.0384	0.0222	6.5977	2.7863	3.0359		9.181	2.227	10.0862	1.7728
			0.0402	6.29424	1.8767		0.0358	0.0206	7.2028	3.065	3.3607		9.8539	2.5659	11.018	1.8553
			0.0433	6.81374	2.04217		0.0439	0.023	7.6676	3.3076	3.6011		10.7431	2.8982	12.013	1.9399
			0.0466	7.32186	2.17112		0.0468	0.0192	8.3057	3.581	3.9059		11.5811	3.0114	12.7698	2.0729
			0.0502	7.81726	2.36623		0.0506	0.0201	8.8566	3.8667	4.2342		12.2007	3.4056	13.7442	2.1725
			0.0534	8.3284	2.43272		0.0533	0.0203	9.3075	4.0634	4.4799		13.094	3.3042	14.7073	2.343
			0.0566	8.84088	2.60757		0.0554	0.0206	9.955	4.3462	4.8294		13.8785	3.5877	15.4861	2.4758
			0.0603	9.35602	2.81718		0.0596	0.0216	10.4915	4.5789	5.1568		14.5311	4.0848	16.5411	2.5834
			0.0633	9.8738	3.0152		0.0597	0.0282	10.9344	4.7839	5.3977		15.4323	4.4556	17.5449	2.7931
			0.0666	10.3992	3.2153		0.06	0.0197	11.5902	5.0465	5.7901		16.1911	4.8298	18.3647	2.9652
			0.0702	10.9223	3.41228		0.0647	0.0267	12.1027	5.2588	6.1315		16.795	5.2619	19.5177	3.1017
			0.0733	11.4552	3.59767		0.0622	0.0256	12.5578	5.4379	6.3875		17.7328	5.6057	20.5355	3.3215
			0.0767	12.0022	3.79597		0.0635	0.0257	13.2098	5.7168	6.8239		18.4638	5.9821	21.4499	3.4593
			0.0802	12.5325	3.99967		0.0625	0.0228	13.7049	5.9048	7.1527		19.0754	6.4823	22.667	3.5888
			0.0832	13.0834	4.18783		0.0571	0.0271	14.2411	6.0926	7.4214		19.9934	6.811	23.7042	3.8206
			0.0867	13.6422	4.38638		0.0583	0.0284	14.9889	6.3616	7.8793		20.7001	7.1771	24.5845	3.9784
			0.0902	14.199	4.58595		0.0557	0.028	15.5894	6.5393	8.2214		21.3219	7.6247	25.8067	4.1518
			0.0932	14.7683	4.77065		0.0612	0.0296	16.2338	6.7104	8.5119		22.2399	7.9368	26.7947	4.4058
			0.0968	15.3514	4.98287		0.0856	0.0346	17.0606	6.9801	8.9978		22.905	8.3437	27.708	4.5731
			0.1002	15.9224	5.17865		0.1045	0.0266	17.684	7.1567	9.3563		23.6019	8.7648	28.8655	4.7665
			0.1032	16.5184	5.36188		0.1172	0.0422	18.4212	7.3481	9.7369		24.4725	9.0421	29.8442	5.0151
			0.1069	17.1068	5.57207		0.1435	0.0304	19.249	7.6138	10.2383		25.1363	9.4659	30.7668	5.1782
			0.1101	17.6848	5.75462		0.1542	0.0342	19.8685	7.778	10.6102		25.8486	9.786	31.9425	5.4203
			0.1132	18.2903	5.93605		0.1738	0.0418	20.6313	7.973	11.0239		26.7344	10.0344	32.8879	5.695
			0.1169	18.8946	6.1769		0.2043	0.0511	21.4296	8.229	11.5323		27.3497	10.5866	33.9571	5.8409
			0.1201	19.5135	6.38782		0.2272	0.0595	22.0956	8.3832	11.9247		28.1778	10.983	35.1424	6.1256
			0.1232	20.1422	6.57132		0.2439	0.0686	22.9298	8.6009	12.3735		28.9952	11.2103	36.1688	6.4055
			0.1269	20.7629	6.83147		0.2727	0.0615	23.7186	8.838	12.8806		29.653	11.8134	37.2897	6.613
			0.1301	21.392	7.02545		0.2932	0.0754	24.3886	8.9758	13.2511		30.5292	12.0589	38.498	6.9917
			0.1332	22.0095	7.22937		0.3175	0.0856	25.2456	9.2238	13.7361		31.3066	12.2764	39.4418	7.3317
			0.1369	22.6276	7.50508		0.3448	0.0931	25.9989	9.4458	14.2188		31.9543	12.8721	40.6212	7.6093
			0.14	23.2567	7.72165		0.3615	0.108	26.6814	9.573	14.6011		32.9092	13.1427	41.7302	8.0629
			0.1433	23.892	7.95642		0.3839	0.1222	27.5921	9.8373	15.1204		33.6634	13.4309	42.7001	8.4353
			0.1468	24.532	8.23135		0.4177	0.1329	28.3324	10.0249	15.6018		34.3702	14.0293	43.938	8.7383
			0.15	25.1698	8.44645		0.4322	0.148	29.0188	10.1322	15.984		35.3601	14.2529	45.054	9.2527
			0.1533	25.8059	8.71388		0.4583	0.1765	29.9343	10.3868	16.508		36.1352	14.6416	45.9939	9.6506
			0.1568	26.4205	9.00258		0.4925	0.1937	30.635	10.5942	16.9214		36.8129	15.1972	47.2405	10.0252
			0.16	27.0489	9.23055		0.514	0.2233	31.3473	10.7047	17.3015		37.8237	15.4147	48.2581	10.5795
			0.1633	27.6807	9.52962		0.5446	0.2717	32.26	10.9802	17.8499		38.5604	15.8562	49.1886	11.0104
			0.1668	28.2988	9.81472		0.5746	0.3109	32.9321	11.1419	18.2899		39.3075	16.3753	50.3898	11.4308
			0.1699	28.9276	10.0352		0.592	0.4189	33.655	11.2651	18.707		40.3392	16.4552	51.3448	12.0016
			0.1734	29.5526	10.3906		0.62	0.5689	34.5547	11.5291	19.2701		41.0807	17.0098	52.2376	12.4548
			0.1767	30.1701	10.6987		0.6449	0.718	35.2144	11.6879	19.7072		41.8381	17.4729	53.4461	12.916
			0.1799	30.8022	10.9657		0.6545	0.9489	35.981	11.8255	20.1785		42.8615	17.5896	54.3357	13.4987
			0.1834	31.4261	11.3341		0.6742	1.1604	36.8581	12.0967	20.7673		43.5774	18.1235	55.2537	13.9558
			0.1867	32.0377	11.6215		0.6818	1.3664	37.4758	12.2454	21.2086		44.419	18.4289	56.4033	14.4454
			0.1899	32.6688	11.9048		0.6743	1.6593	38.2629	12.4113	21.7287		45.419	18.5114	57.2592	15.0371
			0.1935	33.2656	12.2955		0.6675	1.9105	39.092	12.6333	22.3341		46.0841	19.141	58.1505	15.4972
			0.1967	33.8865	12.6234		0.6438	2.1488	39.6937	12.7802	22.7603		47.0406	19.5024	59.2942	16.0622
			0.1999	34.5089	12.9281		0.6379	2.456	40.4694	12.9664	23.3189		48.0145	19.6575	60.1037	16.6326
			0.2035	35.1197	13.3194		0.665	2.7086	41.2402	13.1979	23.9456		48.6397	20.275	61.1078	17.0963
			0.2067	35.7561	13.6363		0.6717	2.9444	41.7826	13.3373	24.4024		49.7082	20.5581	62.2156	17.7055
			0.2099	36.3615	13.9487		0.6769	3.2569	42.5483	13.5422	24.9882		50.6202	20.7183	62.974	18.2775
			0.2136	36.9674	14.3408		0.6956	3.4825	43.2588	13.7559	25.5844		51.2709	21.3848	64.0271	18.74
			0.2167	37.5771	14.673		0.6916	3.7231	43.7553	13.9036	25.9961		52.3328	21.6903	65.1096	19.3748
			0.2199	38.1747	14.9927		0.7011	3.9985	44.534	14.1251	26.5959		53.2504	21.9191	65.7919	19.9282
			0.2236	38.7584	15.3751		0.7075	4.2136	45.1602	14.3301	27.1508		53.8354	22.5667	66.9382	20.39
			0.2267	39.3401	15.6976		0.6611	4.4206	45.5945	14.4813	27.5668		54.9797	22.8596	67.8985	21.0291
			0.23	39.8961	16.0048		0.6348	4.6603	46.3411	14.7226	28.1655		55.7829	23.0818	68.5563	21.5544
			0.2336	40.4533	16.3618		0.6383	4.8239	46.8568	14.9049	28.6746		56.4215	23.6916	69.6754	22.0269
			0.2366	41.0112	16.6883		0.6269	5.0333	47.2193	15.0654	29.0208		57.5482	23.9753	70.6409	22.679
			0.24	41.5197	17.0137		0.6047	5.2634	47.8182	15.3189	29.5915		58.3223	24.2949	71.2619	23.1777
			0.2435	42.051	17.3591		0.6135	5.4194	48.1776	15.5037	30.0343		58.9431	24.8236	72.4864	23.6897
			0.2466	42.5575	17.6854		0.6064	5.663	48.4012	15.6574	30.3396		60.0718	25.0784	73.3684	24.3429
			0.2501	43.0572	18.0248		0.6184	5.8777	48.8617	15.9305	30.8713		60.8738	25.4569	74.0609	24.8341
			0.2536	43.6347	18.3588		0.6366	6.0413	49.3774	16.087	31.2328		61.6326	25.9513	75.2941	25.3557
			0.2566	44.2373	18.6778		0.64	6.2805	50.2053	16.239	31.4869		62.7162	26.1619	76.1381	26.03
			0.2601	44.8479	19.0244		0.6506	6.4791	51.236	16.5114	31.9613		63.5168	26.6365	76.875	26.4707
			0.2635	45.4769	19.3544		0.6674	6.6382	52.0517	16.6755	32.2715		64.3179	27.0591	78.076	27.0446
			0.2665	46.0831	19.6649		0.6613	6.8931	52.8748	16.8486	32.5298		65.4482	27.2321	78.9015	27.686
			0.2702	46.6742	20.0352		0.6879	7.0769	53.8218	17.1329	32.9453		66.2175	27.7768	79.6983	28.1542
			0.2735	47.2797	20.3518		0.6989	7.2307	54.513	17.2538	33.2084		67.1429	28.1443	80.8355	28.7783
			0.2765	47.8604	20.6564		0.6888	7.4892	55.3278	17.4491	33.4295		68.2038	28.2623	81.6523	29.4251
			0.2802	48.4406	21.037		0.7196	7.6508	56.1438	17.7183	33.7898		69.0492	28.8523	82.5004	29.9265
			0.2834	49.0231	21.3623		0.7367	7.804	56.7938	17.8443	33.9447		69.9988	29.156	83.6417	30.645
			0.2866	49.5963	21.6908		0.7456	8.0499	57.6005	18.0563	34.1635		70.9969	29.3473	84.475	31.3095
			0.2902	50.1869	22.0919		0.8202	8.1968	58.3977	18.2993	34.445		71.8003	30.0188	85.4712	31.8525
			0.2934	50.7733	22.4145		0.8952	8.3596	59.0007	18.4316	34.5806		72.8378	30.2581	86.552	32.6086
			0.2966	51.3581	22.7632		0.9794	8.5979	59.8398	18.6888	34.7815		73.783	30.4895	87.4066	33.2768
			0.3002	51.9461	23.1574		1.1312	8.7331	60.5738	18.9145	34.9943		74.6031	31.1745	88.4281	33.8075
			0.3034	52.546	23.485		1.2371	8.9195	61.1939	19.0237	35.0812		75.7543	31.3846	89.4637	34.6122
			0.3066	53.1443	23.8515		1.3668	9.1399	62.0489	19.2965	35.2866		76.7332	31.7245	90.2861	35.245
			0.3102	53.7587	24.2425		1.576	9.2629	62.7744	19.5146	35.4924		77.5426	32.3697	91.4082	35.8226
			0.3133	54.3473	24.5814		1.7142	9.4591	63.3346	19.6466	35.5994		78.7756	32.585	92.3127	36.635
			0.3166	54.9583	24.9483		1.9084	9.6623	64.2029	19.9457	35.857		79.7193	32.8936	93.1037	37.2914
			0.3201	55.5742	25.3134		2.1798	9.7695	64.8552	20.1333	36.0584		80.5781	33.5091	94.1995	37.8417
			0.3234	56.2063	25.642		2.4343	9.9866	65.4838	20.2698	36.2155		81.8275	33.6551	95.0703	38.6566
			0.3267	56.8655	26.047		2.7748	10.1915	66.3512	20.5692	36.673		82.7448	34.1483	95.7835	39.2791
			0.3302	57.5486	26.3923		3.1247	10.277	66.9801	20.7725	37.0286		83.626	34.6706	96.9837	39.8489
			0.3333	58.2187	26.6529		3.4161	10.4746	67.6089	20.9109	37.3774		84.9059	34.7151	97.7853	40.5111
			0.3367	58.911	27.0475		3.8236	10.6283	68.4745	21.2292	38.002		85.7302	35.2134	98.5249	41.1192
			0.3401	59.6075	27.3839		4.1777	10.7056	69.0256	21.4055	38.4931		86.6825	35.7067	99.6587	41.7178
			0.3432	60.2938	27.6935		4.4783	10.9666	69.6872	21.553	38.9381		87.9646	35.756	100.401	42.4985
			0.3468	60.9857	28.127		4.9015	11.1521	70.495	21.8663	39.6725		88.7694	36.3936	101.09	43.0958
			0.3501	61.6996	28.4747		5.2571	11.2734	71.0573	22.0383	40.1867		89.7747	36.8207	102.222	43.7664
			0.3532	62.3693	28.7985		5.5648	11.6029	71.7448	22.2256	40.7146		91.0012	36.8658	102.821	44.4998
			0.3568	63.0823	29.2755		6.0025	11.8421	72.5457	22.5334	41.4998		91.8138	37.6192	103.55	45.1075
			0.3601	63.7891	29.6325		6.328	12.0164	73.023	22.702	42.056		92.9193	38.0221	104.619	45.7895
			0.3632	64.5042	29.9652		6.6666	12.3731	73.7907	22.9103	42.7635		94.0565	38.0807	105.244	46.4968
			0.3669	65.248	30.4279		7.1025	12.6199	74.5361	23.1864	43.6248		94.857	38.8862	106.12	47.0191
			0.3701	65.9844	30.7878		7.4363	12.854	74.986	23.3795	44.2042		96.0258	39.2043	107.269	47.7135
			0.3732	66.7331	31.1203		7.7771	13.2283	75.7761	23.5961	45.0418		97.1213	39.3453	107.949	48.3116
			0.3769	67.5092	31.5707		8.2403	13.4772	76.4701	23.8657	45.9143		97.9053	40.1189	109.016	48.8212
			0.38	68.2445	31.9363		8.5633	13.7051	76.9042	24.0378	46.5238		99.1353	40.4689	110.096	49.5334
			0.3832	69	32.2811		8.9453	14.0596	77.721	24.2996	47.4351		100.108	40.6238	110.791	50.1414
			0.3869	69.7604	32.7321		9.3736	14.2461	78.3516	24.5385	48.325		100.833	41.4455	111.918	50.6984
			0.39	70.4872	33.0807		9.689	14.5418	78.811	24.7086	48.8982		102.107	41.653	112.931	51.4194
			0.3933	71.247	33.4201		10.0674	14.887	79.6237	24.9886	49.8957		103.095	41.8995	113.553	51.9052
			0.3969	72.0153	33.8638		10.4777	15.162	80.222	25.2152	50.7277		103.85	42.6169	114.798	52.4612
			0.4	72.7399	34.2578		10.7615	15.5109	80.6503	25.4052	51.3392		105.184	42.8837	115.765	53.2314
			0.4033	73.5121	34.6604		11.1403	15.8728	81.4801	25.7277	52.3653		106.13	43.1979	116.445	53.8433
			0.4069	74.2734	35.0792		11.5158	16.1193	82.0178	25.9314	53.1841		106.887	43.837	117.762	54.4291
			0.4099	75.0035	35.4718		11.8005	16.5037	82.4635	26.1324	53.7928		108.194	44.0505	118.767	55.2004
			0.4134	75.783	35.8914		12.2078	16.8199	83.2388	26.4614	54.8555		109.125	44.5051	119.488	55.7793
			0.4169	76.5712	36.2904		12.559	17.0621	83.7487	26.6803	55.6393		109.942	45.0233	120.967	56.396
			0.4199	77.3177	36.693		12.7945	17.4393	84.2005	26.8598	56.3675		111.273	45.3043	121.953	57.1686
			0.4234	78.1142	37.1218		13.2184	17.7046	84.9389	27.1945	57.4621		112.158	45.8456	122.794	57.7427
			0.4268	78.9285	37.492		13.5575	17.8726	85.4382	27.3901	58.3076		113.049	46.3248	124.29	58.3806
			0.4299	79.6933	37.877		13.8295	18.1544	85.9456	27.6177	59.0754		114.33	46.5757	125.285	59.1603
			0.4335	80.5158	38.2321		14.2408	18.0607	86.659	27.9364	60.2419		115.265	47.1908	126.173	59.7403
			0.4369	81.3546	38.3491		14.5449	17.2209	87.2015	28.1325	61.1252		116.243	47.5831	127.658	60.4599
			0.4399	82.1431	38.7673		14.7744	17.6154	87.7936	28.3807	62.0359		117.522	47.8423	128.589	61.2306
			0.4435	82.9785	39.3041		15.1849	18.1659	88.5206	28.7238	63.2018		118.413	48.5492	129.571	61.7776
			0.4468	83.8293	39.736		15.4844	18.5942	89.0178	28.9115	64.1781		119.509	48.9152	130.958	62.5231
			0.4498	84.6571	40.1811		15.7551	19.1144	89.7164	29.1923	65.1646		120.693	49.1738	131.956	63.2438
			0.4535	85.5159	40.6531		16.1941	19.3778	90.3712	29.5172	66.3593		121.614	49.9666	133.041	63.7508
			0.4568	86.3982	41.041		16.5226	19.6498	90.8896	29.7028	67.3057		122.81	50.2525	134.463	64.5589
			0.4599	87.244	41.4615		16.7749	20.0371	91.6254	30.0068	68.4242		123.959	50.5672	135.437	65.235
			0.4635	88.1317	41.9097		17.1656	20.227	92.3074	30.3161	69.5627		124.88	51.3288	136.742	65.767
			0.4667	88.9948	42.3034		17.3793	20.4582	92.771	30.5059	70.5367		126.187	51.6681	138.1	66.5815
			0.4699	89.8612	42.7154		17.6501	20.7666	93.6113	30.8277	71.6776		127.25	51.993	139.117	67.2741
			0.4735	90.7597	43.1598		18.0274	20.8947	94.2162	31.1124	72.8149		128.202	52.844	140.538	67.788
			0.4767	91.6397	43.5674		18.3421	21.2033	94.7372	31.2922	73.7466		129.558	53.1096	141.815	68.6645
			0.4799	92.5751	43.9991		18.7028	21.5023	95.6251	31.6565	75.0248		130.639	53.524	142.883	69.3135
			0.4836	93.4963	44.4103		19.1205	21.6273	96.2422	31.9423	76.086		131.592	54.1873	144.441	69.8841
			0.4866	94.3929	44.8229		19.4005	21.9304	96.8295	32.1325	77.0477		133.03	54.4708	145.657	70.7579
			0.49	95.3213	45.2924		19.7896	22.1902	97.7652	32.5235	78.3189		133.956	55.0086	146.777	71.4472
			0.4935	96.2594	45.7219		20.1746	22.255	98.3999	32.7846	79.3912		134.929	55.7767	148.403	72.0713
			0.4966	97.1405	46.1223		20.4649	22.6013	99.0972	32.9833	80.2871		136.307	55.9349	149.546	72.9696
			0.5	98.0892	46.602		20.8608	22.8232	100.066	33.3669	81.6155		137.26	56.5755	150.644	73.6422
			0.5035	99.0104	47.0196		21.2187	22.8845	100.687	33.632	82.5565		138.238	57.2221	152.352	74.3398
			0.5066	99.9124	47.406		21.5149	23.2096	101.425	33.8558	83.4781		139.651	57.3597	153.493	75.1988
			0.5101	100.876	47.9025		21.9526	23.381	102.385	34.2355	84.7949		140.536	58.1147	154.714	75.8789
			0.5134	101.794	48.303		22.2684	23.4224	102.997	34.4952	85.687		141.612	58.7109	156.408	76.5836
			0.5166	102.685	48.7011		22.539	23.7663	103.816	34.7364	86.6313		142.951	58.8447	157.489	77.4571
			0.5201	103.642	49.2157		22.9578	23.8758	104.714	35.1155	87.8576		143.874	59.7622	158.806	78.1093
			0.5234	104.593	49.6061		23.314	23.8927	105.363	35.3585	88.682		145.059	60.2876	160.547	78.8858
			0.5266	105.506	49.9736		23.6272	24.1335	106.202	35.6273	89.6923		146.382	60.4692	161.625	79.6642
			0.5301	106.464	50.4978		24.1159	24.2217	107.098	36.0167	90.8238		147.247	61.4175	163.037	80.3355
			0.5334	107.39	50.8768		24.4706	24.2124	107.664	36.2723	91.6246		148.467	61.91	164.723	81.1126
			0.5366	108.329	51.2361		24.841	24.3979	108.611	36.5787	92.6319		149.708	62.1063	165.853	81.8616
			0.5402	109.295	51.7579		25.3342	24.4233	109.456	36.9355	93.7128		150.563	63.1498	167.408	82.5229
			0.5434	110.221	52.1513		25.6734	24.5073	110.032	37.1801	94.4243		151.853	63.5583	169.121	83.3595
			0.5466	111.171	52.5314		26.0157	24.6854	111.006	37.5209	95.5129		153.014	63.8352	170.307	84.084
			0.5502	112.139	53.066		26.4748	24.8512	111.83	37.8695	96.4988		153.801	64.8311	172.093	84.7122
			0.5533	113.07	53.6373		26.7389	25.6219	112.364	38.1256	97.1996		155.185	65.2413	173.861	85.5603
			0.5566	114.056	54.3944		27.098	27.2162	113.432	38.4882	98.3283		156.257	65.5808	175.164	86.2923
			0.5602	115.06	55.3031		27.501	28.8299	114.208	38.8001	99.2645		157.105	66.6199	177.22	86.9625
			0.5633	116.002	56.1569		27.7512	30.6823	114.819	39.0546	99.8509		158.564	66.9836	179.025	87.9071
			0.5666	117.041	56.9991		28.1679	32.4655	115.916	39.4477	101.032		159.642	67.4447	180.446	88.6387
			0.5702	118.075	57.8822		28.5733	34.0784	116.719	39.748	101.904		160.5	68.3521	182.68	89.3505
			0.5733	119.01	58.7487		28.793	35.9167	117.314	40.032	102.513		161.936	68.7464	184.495	90.2997
			0.5767	120.088	59.623		29.2751	37.6119	118.438	40.4621	103.703		162.942	69.3785	186.082	91.0395
			0.5802	121.126	60.4769		29.6499	39.1047	119.154	40.7612	104.546		163.838	70.2886	188.44	91.7532
			0.5832	122.097	61.3357		29.9057	40.977	119.824	41.0482	105.173		165.309	70.5995	190.274	92.7179
			0.5868	123.17	62.2158		30.4067	42.607	120.882	41.4939	106.386		166.244	71.3534	191.933	93.409
			0.5903	124.227	63.0377		30.8267	44.0749	121.613	41.7713	107.149		167.167	72.1045	194.376	94.2001
			0.5932	125.198	63.9323		31.0852	45.9569	122.343	42.0944	107.825		168.555	72.5419	196.183	95.1359
			0.5968	126.299	64.8145		31.7067	47.5186	123.343	42.5182	108.939		169.517	73.4106	197.991	95.8104
			0.6002	127.358	65.6286		32.1312	48.9412	124.02	42.7965	109.674		170.505	74.1499	200.46	96.6269
			0.6032	128.35	66.5259		32.4685	50.8571	124.796	43.1449	110.392		171.842	74.5703	202.251	97.5311
			0.6069	129.434	67.4172		33.1329	52.3029	125.634	43.5843	111.536		172.741	75.593	204.126	98.1885
			0.6102	130.493	68.2421		33.6167	53.7758	126.255	43.861	112.221		173.842	76.2453	206.53	99.0863
			0.6132	131.528	69.124		34.0422	55.5757	127.025	44.2142	113.051		175.145	76.7584	208.378	99.9477
			0.6169	132.627	70.0187		34.881	56.9259	127.791	44.636	114.111		175.966	77.889	210.389	100.624
			0.6201	133.653	70.8193		35.5483	58.3382	128.346	44.9178	114.847		177.158	78.4476	212.368	101.574
			0.6232	134.675	71.6741		36.2515	60.0339	129.18	45.3266	115.683		178.324	78.9187	213.935	102.417
			0.6269	135.788	72.5208		37.2273	61.2063	129.94	45.751	116.669		179.172	80.0618	215.932	103.064
			0.6301	136.892	73.3082		38.0227	62.6431	130.579	46.0225	117.309		180.431	80.5014	218.115	104.066
			0.6332	137.982	74.1174		38.8416	64.15	131.49	46.4603	118.224		181.523	80.9949	219.833	104.864
			0.6369	139.091	74.9326		39.8741	65.26	132.197	46.8596	118.954		182.36	82.0796	222.069	105.531
			0.6401	140.179	75.7194		40.6676	66.6543	132.815	47.1535	119.504		183.659	82.5407	224.249	106.529
			0.6433	141.311	76.566		41.6083	68.0682	133.813	47.6249	120.384		184.683	83.2489	226.068	107.322
			0.6468	142.426	77.3676		42.5733	69.0318	134.508	48.0204	121.027		185.55	84.4199	228.469	107.998
			0.65	143.514	78.1554		43.4201	70.4651	135.201	48.3071	121.486		186.905	84.836	230.557	109.013
			0.6533	144.63	78.9823		44.3808	71.7101	136.28	48.8059	122.213		187.868	85.6371	232.41	109.776
			0.6568	145.71	79.7309		45.3236	72.5964	137.075	49.1831	122.501		188.769	86.679	234.885	110.465
			0.66	146.738	80.4791		46.1228	74.0123	137.839	49.4798	122.703		190.139	86.9604	236.886	111.464
			0.6634	147.884	81.3076		47.1431	75.1565	138.999	49.9921	123.49		191.011	87.8836	238.778	112.198
			0.6668	149.023	82.0727		48.0307	75.9965	139.786	50.3715	124.044		191.951	88.9961	241.301	112.927
			0.67	150.134	82.8467		48.8193	77.4555	140.636	50.6996	124.624		193.3	89.3528	243.293	113.879
			0.6734	151.35	83.6913		49.8725	78.4953	141.793	51.2274	125.658		194.143	90.4641	245.283	114.578
			0.6768	152.498	84.4207		50.736	79.3018	142.554	51.612	126.183		195.152	91.4432	247.864	115.326
			0.6799	153.606	85.1697		51.4914	80.7375	143.467	51.9829	126.739		196.49	91.7251	249.841	116.233
			0.6835	154.816	85.9861		52.6031	81.7591	144.613	52.4795	127.654		197.283	92.7625	251.926	116.943
			0.6867	155.957	86.6834		53.3925	82.5383	145.299	52.8646	128.128		198.385	93.6045	254.579	117.726
			0.6899	157.06	87.486		54.1719	84.0192	146.263	53.2448	128.748		199.68	94.0683	256.437	118.612
			0.6935	158.275	88.3549		55.2746	84.9145	147.315	53.7666	129.695		200.422	95.4315	258.669	119.307
			0.6968	159.405	89.0907		56.0721	85.7752	147.995	54.1214	130.164		201.625	96.3187	261.168	120.148
			0.6999	160.528	89.8821		56.8586	87.1627	149.056	54.5534	130.903		202.864	96.8287	262.961	120.983
			0.7036	161.742	90.7973		57.9944	88.1772	150.085	55.0494	131.778		203.651	98.2582	265.202	121.704
			0.7068	162.867	91.5771		58.7477	89.2444	150.796	55.4267	132.228		204.948	99.0433	267.616	122.594
			0.7099	164.003	92.4397		59.6163	90.8345	151.965	55.9004	133.016		206.161	99.6101	269.259	123.414
			0.7136	165.192	93.386		60.7026	92.0063	152.927	56.3757	133.863		206.909	101.042	271.562	124.12
			0.7167	166.276	94.2195		61.4291	93.3763	153.651	56.7645	134.285		208.27	101.674	273.743	125.063
			0.7199	167.445	95.0829		62.3492	94.9626	154.91	57.2722	135.193		209.424	102.267	275.348	125.829
			0.7236	168.589	95.9945		63.3937	96.2437	155.862	57.7271	135.883		210.162	103.471	277.646	126.536
			0.7266	169.65	96.8724		64.0746	97.8107	156.566	58.1278	136.234		211.613	104.059	279.762	127.492
			0.73	170.796	97.7542		65.0887	99.4108	157.85	58.6593	137.091		212.694	104.718	281.257	128.229
			0.7336	171.919	98.6675		66.0556	100.705	158.73	59.1214	137.675		213.473	105.904	283.661	128.939
			0.7367	172.973	99.6091		66.7227	102.407	159.47	59.5028	137.979		215.01	106.605	285.682	129.923
			0.74	174.125	100.529		67.7875	103.909	160.688	60.0674	138.919		216.047	107.501	287.183	130.639
			0.7436	175.251	101.441		68.7418	105.175	161.527	60.5051	139.401		216.939	108.7	289.647	131.385
			0.7466	176.266	102.356		69.3932	106.928	162.278	60.9271	139.702		218.443	109.217	291.513	132.351
			0.7501	177.422	103.264		70.5369	108.365	163.514	61.5003	140.649		219.454	110.143	292.956	133.047
			0.7535	178.509	104.136		71.3915	109.598	164.29	61.9534	141.12		220.355	111.182	295.389	133.809
			0.7566	179.532	105.112		72.0349	111.415	165.118	62.3855	141.504		221.871	111.868	297.133	134.778
			0.7601	180.696	106.057		73.1468	112.766	166.291	62.9747	142.483		222.796	113.049	298.763	135.44
			0.7635	181.766	106.983		73.9673	114.079	167.075	63.4097	142.897		223.787	114.184	301.104	136.259
			0.7665	182.748	107.94		74.5636	115.881	167.975	63.8625	143.186		225.155	114.848	302.86	137.166
			0.7702	183.857	108.912		75.6974	117.196	169.089	64.4434	143.95		226.085	116.185	304.462	137.825
			0.7735	184.881	109.819		76.405	118.535	169.85	64.8655	144.148		227.159	117.202	306.843	138.674
			0.7765	185.794	110.652		77.022	120.355	170.816	65.3575	144.286		228.466	117.352	308.38	139.542
			0.7802	186.831	111.414		78.0847	121.587	171.858	65.9397	144.654		229.354	117.954	310.202	140.175
			0.7835	187.698	112.211		78.7788	123.011	172.64	66.3572	144.226		230.512	118.398	312.334	141.079
			0.7865	188.446	113.101		79.4016	124.749	173.699	66.8952	143.558		231.679	118.853	313.892	141.905
			0.7902	189.318	114.031		80.4595	125.924	174.764	67.4642	142.969		232.632	120.202	315.764	142.532
			0.7934	190.13	114.952		81.1067	127.399	175.569	67.886	142.324		233.884	121.056	317.767	143.466
			0.7966	190.987	115.929		81.7803	129.073	176.769	68.4647	142.041		235.064	121.912	319.284	144.266
			0.8002	191.882	116.895		82.716	130.23	177.738	69.0368	141.816		235.899	123.423	321.242	144.892
			0.8034	192.357	117.849		83.3334	131.796	178.603	69.4341	139.55		237.219	124.304	323.082	145.861
			0.8066	193.135	118.874		84.0219	133.504	179.85	70.0646	138.943		238.261	125.317	324.599	146.61
			0.8102	193.703	119.896		84.9077	134.78	180.835	70.6134	137.096		239.094	126.952	326.583	147.237
			0.8134	194.152	120.878		85.432	136.608	181.751	71.0131	134.851		240.439	127.681	328.285	148.212
			0.8166	194.894	121.956		86.2161	138.375	183.086	71.6509	133.962		241.447	128.862	329.759	148.935
			0.8202	195.748	122.968		86.999	139.72	184.014	72.1799	133.632		242.251	130.406	331.845	149.565
			0.8233	196.638	123.974		87.5794	141.728	184.945	72.6001	133.521		243.647	131.137	333.497	150.429
			0.8267	197.658	125.078		88.4529	143.441	186.239	73.252	134.079		244.565	132.486	334.951	151.131
			0.8301	198.656	126.076		89.2615	144.785	187.107	73.7546	134.396		245.42	133.99	337.093	151.775
			0.8332	199.654	127.114		89.8321	146.852	188.095	74.211	134.871		246.805	134.674	338.669	152.72
			0.8367	200.757	128.201		90.8625	148.491	189.405	74.8639	135.773		247.698	136.076	340.044	153.371
			0.8401	201.81	129.179		91.6	149.857	190.285	75.3798	136.399		248.584	137.391	342.184	154.087
			0.8433	202.868	130.24		92.2444	151.962	191.334	75.8457	137.169		249.956	138.135	343.637	155.017
			0.8467	204.056	131.341		93.3203	153.489	192.638	76.4969	138.51		250.715	139.692	345.098	155.685
			0.8501	205.163	132.308		94.0365	154.856	193.524	76.999	139.376		251.731	140.904	347.146	156.476
			0.8532	206.265	133.341		94.7007	156.929	194.694	77.5017	140.451		252.986	141.564	348.492	157.371
			0.8568	207.503	134.437		95.813	158.374	196.004	78.1358	141.974		253.711	143.202	350.015	158.036
			0.8601	208.629	135.372		96.5228	159.731	196.851	78.6514	142.939		254.785	144.245	352.045	158.861
			0.8632	209.78	136.385		97.2426	161.717	198.098	79.165	144.253		256.027	144.917	353.277	159.743
			0.8669	211.019	137.429		98.3334	162.998	199.307	79.785	145.789		256.626	146.536	355.04	160.397
			0.8701	212.151	138.395		98.9889	164.346	200.143	80.2894	146.783		257.859	147.655	356.981	161.29
			0.8732	213.319	139.386		99.7734	166.203	201.447	80.8728	148.195		258.971	148.369	358.207	162.1
			0.8769	214.557	140.431		100.935	167.455	202.603	81.4732	149.624		259.596	150.04	360.027	162.756
			0.88	215.653	141.403		101.567	168.852	203.466	81.9972	150.511		260.872	151.067	361.848	163.696
			0.8832	216.797	142.385		102.501	170.611	204.798	82.6	151.905		261.923	151.858	362.86	164.471
			0.8869	217.978	143.415		103.587	171.745	205.899	83.2034	153.137		262.474	153.521	364.791	165.192
			0.89	219.009	144.411		104.258	173.203	206.756	83.6995	153.799		263.825	154.58	366.406	166.159
			0.8933	220.128	145.369		105.276	174.74	208.178	84.356	155.101		264.651	155.455	367.432	166.927
			0.8969	221.274	146.396		106.348	175.874	209.237	84.9285	156.144		265.248	157.153	369.392	167.628
			0.9	222.29	147.387		106.992	177.43	210.143	85.45	156.844		266.566	158.127	370.903	168.539
			0.9034	223.467	148.359		108.098	178.901	211.564	86.1101	158.327		267.438	159.259	371.91	169.166
			0.9069	224.614	149.33		109.105	180.014	212.566	86.6933	159.453		268.046	160.773	373.9	169.842
			0.91	225.647	150.336		109.726	181.67	213.486	87.1975	160.286		269.416	161.737	375.321	170.737
			0.9134	226.843	151.237		110.895	182.986	214.875	87.8878	161.807		270.224	162.825	376.412	171.249
			0.9169	227.984	152.149		111.806	183.967	215.843	88.4261	162.873		270.973	164.235	378.425	171.966
			0.9199	229.028	153.107		112.451	185.522	216.833	88.9704	163.74		272.283	165.056	379.833	172.877
			0.9234	230.24	154.075		113.677	186.631	218.134	89.6848	165.294		273.183	166.485	380.911	173.499
			0.9268	231.356	154.967		114.554	187.605	219.1	90.213	166.294		273.955	167.768	382.878	174.283
			0.9299	232.377	155.969		115.201	189.17	220.126	90.7763	167.201		275.224	168.707	384.132	175.223
			0.9335	233.579	156.971		116.427	190.196	221.442	91.5031	168.652		276.032	170.315	385.341	175.868
			0.9368	234.645	157.923		117.221	191.285	222.378	92.0217	169.595		276.884	171.658	387.148	176.728
			0.9399	235.695	158.954		117.848	192.926	223.515	92.6229	170.6		278.058	172.647	388.457	177.62
			0.9435	236.836	159.963		119.023	193.919	224.744	93.3095	171.951		278.824	174.391	389.638	178.233
			0.9468	237.892	160.882		119.781	195.001	225.697	93.8201	172.805		279.797	175.572	391.378	179.134
			0.9498	238.919	161.9		120.43	196.583	226.903	94.4495	173.814		280.95	176.588	392.497	179.978
			0.9536	240.039	162.915		121.612	197.533	228.086	95.1273	175.048		281.634	178.404	393.817	180.594
			0.9568	241.064	163.866		122.248	198.678	229.01	95.6231	175.867		282.786	179.632	395.409	181.53
			0.9598	242.106	164.859		122.938	200.096	230.267	96.2962	176.936		283.793	180.697	396.597	182.348
			0.9636	243.23	165.79		124.02	200.758	231.409	96.9402	178.094		284.52	182.548	398.107	182.915
			0.9667	244.229	166.689		124.685	201.836	232.288	97.4521	178.802		285.705	183.592	399.663	183.875
			0.9699	245.304	167.678		125.442	203.113	233.601	98.1445	179.958		286.74	184.805	400.778	184.649
			0.9736	246.376	168.569		126.412	203.778	234.655	98.7803	181		287.366	186.471	402.447	185.246
			0.9767	247.373	169.514		126.932	204.953	235.57	99.2903	181.845		288.677	187.57	403.841	186.242
			0.9799	248.465	170.488		127.723	206.178	236.923	100.025	183.183		289.521	188.782	404.974	186.966
			0.9836	249.544	171.413		128.582	206.8	237.907	100.646	184.321		290.219	190.593	406.693	187.614
			0.9866	250.545	172.381		129.026	208.206	238.876	101.166	185.157		291.594	191.547	408.073	188.604
			0.9899	251.678	173.401		129.893	209.422	240.24	101.91	186.64		292.536	192.954	409.081	189.317
			0.9935	252.73	174.286		130.667	210.093	241.211	102.499	187.736		293.099	194.587	410.936	189.964
			0.9966	253.715	175.276		131.145	211.694	242.22	103.029	188.609		294.517	195.473	412.086	190.908
			1	254.847	176.325		132.064	212.899	243.532	103.732	190.091		295.347	197.081	413.199	191.586
														197.076	413.254

## Sheet: Fig. 2B iv-Pull out
					Fig. 2Biv: Pull out Test: Average LS-PEK vs Average FFF-PEEK Phase 2-Osteoconduction
										Sample 1		Sample 2		Sample 3
			Pull out Test		Average Force (N)	Average Force (N)				LS-PEK	FFF-PEEK	LS-PEK	FFF-PEEK	LS-PEK
				Displacement	LS-PEK	FFF-PEEK				Force	Force	Force	Force	Force
				(mm)	Sample (n=3)	Sample (n=2)				(N)	(N)	(N)	(N)	(N)
				0	0.5373	0.5125				1.5863	1.025	0	0	0.0256
				0.0035	0.940333	0.7449				2.1255	1.083	0	0.4068	0.6955
				0.0068	1.30327	1.0017				2.5794	1.1363	0.0117	0.8671	1.3187
				0.0099	1.67653	1.0593				3.016	1.1926	0.1765	0.926	1.8371
				0.0136	2.10703	1.08445				3.4908	1.2407	0.3547	0.9282	2.4756
				0.0168	2.44497	1.0997				3.8813	1.2778	0.4955	0.9216	2.9581
				0.0199	2.7761	1.1589				4.2854	1.3274	0.675	0.9904	3.3679
				0.0236	3.14443	1.1812				4.7057	1.3665	0.8383	0.9959	3.8893
				0.0267	3.4516	1.2116				5.0462	1.4006	0.9697	1.0226	4.3389
				0.0299	3.74297	1.26605				5.4084	1.4429	1.1408	1.0892	4.6797
				0.0336	4.06257	1.2891				5.7924	1.4854	1.293	1.0928	5.1023
				0.0367	4.29553	1.3312				6.095	1.5271	1.4206	1.1353	5.371
				0.04	4.52707	1.38045				6.4252	1.5708	1.5846	1.1901	5.5714
				0.0436	4.79143	1.3937				6.766	1.6006	1.7202	1.1868	5.8881
				0.0467	5.00553	1.4231				7.0397	1.6464	1.8358	1.1998	6.1411
				0.05	5.25287	1.48605				7.3768	1.6936	2.0072	1.2785	6.3746
				0.0535	5.4938	1.50635				7.6981	1.7483	2.1426	1.2644	6.6407
				0.0566	5.69303	1.5858				7.9933	1.8311	2.2776	1.3405	6.8082
				0.0601	5.95047	1.6501				8.3281	1.887	2.4373	1.4132	7.086
				0.0635	6.2136	1.6709				8.6442	1.9508	2.561	1.391	7.4356
				0.0666	6.41907	1.71855				8.9198	2.0116	2.6825	1.4255	7.6549
				0.0701	6.6631	1.77805				9.2318	2.0605	2.8332	1.4956	7.9243
				0.0735	6.8773	1.78055				9.515	2.1078	2.9535	1.4533	8.1634
				0.0766	7.04317	1.8218				9.7608	2.1679	3.0673	1.4757	8.3014
				0.0801	7.2827	1.87205				10.0635	2.2156	3.2164	1.5285	8.5682
				0.0835	7.51563	1.85585				10.3447	2.2563	3.3214	1.4554	8.8808
				0.0866	7.70713	1.8965				10.5879	2.3008	3.4371	1.4922	9.0964
				0.0902	7.97223	1.94045				10.8883	2.3426	3.5795	1.5383	9.4489
				0.0935	8.20483	1.92915				11.1575	2.3665	3.6768	1.4918	9.7802
				0.0966	8.40183	1.9774				11.3974	2.4057	3.7822	1.5491	10.0259
				0.1002	8.68033	2.0142				11.6872	2.4544	3.9157	1.574	10.4381
				0.1034	8.94083	2.02205				11.9794	2.4936	4.0074	1.5505	10.8357
				0.1066	9.19867	2.08185				12.3128	2.5432	4.1271	1.6205	11.1561
				0.1101	9.50843	2.11175				12.6836	2.5813	4.2474	1.6422	11.5943
				0.1133	9.76097	2.14015				13.0187	2.6365	4.3364	1.6438	11.9278
				0.1166	10.014	2.20485				13.3872	2.6971	4.4568	1.7126	12.1981
				0.1202	10.3393	2.2174				13.8057	2.721	4.5828	1.7138	12.6295
				0.1233	10.6095	2.2363				14.1636	2.7547	4.6588	1.7179	13.006
				0.1267	10.9232	2.2719				14.6357	2.7938	4.7923	1.75	13.3417
				0.1302	11.2657	2.27785				15.096	2.8223	4.9084	1.7334	13.7926
				0.1332	11.5323	2.30425				15.4726	2.8679	4.9859	1.7406	14.1383
				0.1368	11.87	2.29325				15.958	2.8464	5.1271	1.7401	14.5248
				0.1401	12.2015	2.2674				16.405	2.8381	5.2436	1.6967	14.956
				0.1432	12.4635	2.3063				16.7811	2.8609	5.3281	1.7517	15.2814
				0.1468	12.8138	2.33975				17.246	2.8867	5.4776	1.7928	15.7177
				0.1502	13.1359	2.3327				17.6531	2.9209	5.5861	1.7445	16.1685
				0.1532	13.3815	2.3599				17.9894	2.9494	5.6815	1.7704	16.4736
				0.1569	13.7276	2.38295				18.4538	2.955	5.8185	1.8109	16.9105
				0.1601	14.042	2.3618				18.8609	2.965	5.9393	1.7586	17.3257
				0.1632	14.3042	2.3851				19.2433	2.9798	6.0407	1.7904	17.6285
				0.1669	14.6619	2.43025				19.7441	3.016	6.1917	1.8445	18.0499
				0.1701	14.9725	2.4233				20.1838	3.0593	6.2916	1.7873	18.4422
				0.1732	15.2334	2.44935				20.5724	3.0987	6.4274	1.8	18.7005
				0.1769	15.6079	2.4863				21.0964	3.1445	6.5874	1.8281	19.14
				0.1801	15.893	2.48485				21.5164	3.1921	6.7203	1.7776	19.4423
				0.1832	16.1365	2.551				21.906	3.2564	6.8899	1.8456	19.6137
				0.1869	16.4645	2.58775				22.3937	3.2956	7.0654	1.8799	19.9344
				0.1901	16.7067	2.614				22.7924	3.3433	7.1938	1.8847	20.1338
				0.1932	16.8933	2.66775				23.1954	3.3895	7.3805	1.946	20.104
				0.1969	17.0615	2.68825				23.6549	3.4245	7.5435	1.952	19.986
				0.2001	17.124	2.72965				24.0128	3.4722	7.669	1.9871	19.6901
				0.2033	17.3137	2.78115				24.4103	3.4995	7.8451	2.0628	19.6858
				0.2069	17.6568	2.76235				24.8449	3.5145	8.0091	2.0102	20.1163
				0.21	17.9281	2.76755				25.1921	3.5122	8.1229	2.0229	20.4692
				0.2133	18.2572	2.7747				25.6119	3.495	8.3086	2.0544	20.8512
				0.2169	18.6293	2.72155				26.0563	3.4533	8.4503	1.9898	21.3812
				0.22	18.8987	2.7168				26.371	3.4315	8.5662	2.0021	21.7589
				0.2234	19.2361	2.7268				26.7888	3.401	8.7464	2.0526	22.1731
				0.2269	19.5813	2.66995				27.1863	3.3399	8.8691	2	22.6886
				0.2299	19.8386	2.7292				27.4914	3.4053	8.9806	2.0531	23.0437
				0.2334	20.1952	2.78425				27.9196	3.4653	9.1629	2.1032	23.503
				0.2369	20.5271	2.7575				28.3085	3.4993	9.2833	2.0157	23.9894
				0.2398	20.776	2.80315				28.6171	3.5398	9.4088	2.0665	24.302
				0.2435	21.1284	2.85745				29.0533	3.5771	9.5866	2.1378	24.7454
				0.2469	21.438	2.84965				29.4367	3.6171	9.707	2.0822	25.1702
				0.2499	21.6805	2.8688				29.7393	3.635	9.8405	2.1026	25.4618
				0.2535	22.0434	2.9005				30.1645	3.6637	10.0209	2.1373	25.9448
				0.2568	22.3602	2.9022				30.5438	3.6769	10.1409	2.1275	26.396
				0.2599	22.6132	2.97585				30.8746	3.7312	10.2849	2.2205	26.6802
				0.2635	22.9815	3.0099				31.3132	3.7675	10.4617	2.2523	27.1696
				0.2667	23.262	3.0099				31.6335	3.7944	10.5858	2.2254	27.5666
				0.2699	23.5308	3.05885				31.9773	3.8354	10.7433	2.2823	27.8719
				0.2735	23.8838	3.0494				32.3656	3.8179	10.9218	2.2809	28.364
				0.2767	24.1612	3.02855				32.6922	3.8279	11.0406	2.2292	28.7507
				0.28	24.4488	3.0671				33.0427	3.8784	11.2146	2.2558	29.0891
				0.2834	24.8062	3.0711				33.4373	3.9018	11.3725	2.2404	29.6089
				0.2866	25.0701	3.091				33.7322	3.9543	11.5038	2.2277	29.9742
				0.29	25.3676	3.1217				34.1098	4.003	11.6788	2.2404	30.3143
				0.2935	25.6964	3.13595				34.4811	4.0265	11.8505	2.2454	30.7577
				0.2966	25.9624	3.14425				34.7806	4.0511	11.9708	2.2374	31.1357
				0.3001	26.2863	3.16665				35.1779	4.0381	12.1612	2.2952	31.5197
				0.3035	26.612	3.1468				35.5597	4.0464	12.3287	2.2472	31.9477
				0.3065	26.8592	3.1803				35.8617	4.0504	12.4678	2.3102	32.2481
				0.3101	27.202	3.23055				36.3027	4.0669	12.6721	2.3942	32.6312
				0.3135	27.5263	3.2289				36.6909	4.0962	12.8451	2.3616	33.0428
				0.3166	27.787	3.2778				36.9896	4.1657	13.0103	2.3899	33.3611
				0.3201	28.1368	3.31355				37.4361	4.2164	13.2273	2.4107	33.7471
				0.3235	28.4684	3.30695				37.8418	4.2584	13.4073	2.3555	34.1562
				0.3265	28.7169	3.37				38.1547	4.3234	13.5732	2.4166	34.4228
				0.3302	29.0981	3.4005				38.6352	4.3614	13.7793	2.4396	34.8797
				0.3335	29.4153	3.3998				39.0041	4.3961	13.9465	2.4035	35.2954
				0.3365	29.6877	3.4634				39.3279	4.453	14.1298	2.4738	35.6055
				0.3402	30.1531	3.50505				39.8173	4.4913	14.3449	2.5188	36.2971
				0.3434	30.5228	3.5001				40.1815	4.5281	14.4993	2.4721	36.8875
				0.3465	30.9444	3.5622				40.5192	4.5818	14.701	2.5426	37.613
				0.3502	31.8007	3.57775				40.9964	4.5947	14.9055	2.5608	39.5003
				0.3535	32.4785	3.56895				41.3386	4.613	15.0686	2.5249	41.0282
				0.3566	33.0222	3.6232				41.7149	4.6626	15.2877	2.5838	42.0639
				0.3603	33.6157	3.63925				42.1807	4.7056	15.4942	2.5729	43.1721
				0.3634	34.021	3.6608				42.5154	4.7576	15.6608	2.564	43.8868
				0.3666	34.3932	3.71945				42.8919	4.8029	15.8949	2.636	44.3928
				0.3703	34.8564	3.71945				43.3463	4.8497	16.1029	2.5892	45.1201
				0.3733	35.1686	3.76485				43.6784	4.9138	16.2681	2.6159	45.5593
				0.3767	35.5325	3.82325				44.1244	4.9876	16.5034	2.6589	45.9696
				0.3802	35.9578	3.8389				44.593	5.0636	16.7145	2.6142	46.566
				0.3833	36.2758	3.88905				44.9714	5.152	16.8764	2.6261	46.9796
				0.3867	36.6781	3.9682				45.4972	5.2367	17.1277	2.6997	47.4093
				0.3902	37.1089	3.95985				46.012	5.3091	17.3251	2.6106	47.9896
				0.3933	37.4198	4.01415				46.4039	5.382	17.5073	2.6463	48.3483
				0.3967	37.8384	4.0936				46.9277	5.4549	17.7503	2.7323	48.8371
				0.4002	38.2546	4.0997				47.425	5.5089	17.9392	2.6905	49.3996
				0.4032	38.586	4.1668				47.8374	5.5729	18.1213	2.7607	49.7993
				0.4068	39.024	4.1955				48.3962	5.5934	18.3602	2.7976	50.3156
				0.4101	39.4364	4.20865				48.8778	5.6562	18.5436	2.7611	50.8877
				0.4132	39.7758	4.2618				49.3053	5.7055	18.7343	2.8181	51.2877
				0.4168	40.2299	4.29215				49.8748	5.7394	18.9518	2.8449	51.863
				0.4201	40.6262	4.2616				50.3311	5.7784	19.1314	2.7448	52.4161
				0.4232	40.9655	4.33305				50.7541	5.8454	19.3288	2.8207	52.8136
				0.4268	41.4261	4.38615				51.3003	5.9126	19.5464	2.8597	53.4317
				0.4301	41.8193	4.38795				51.749	5.9759	19.7217	2.8	53.9871
				0.4332	42.1612	4.46785				52.1857	6.0674	19.925	2.8683	54.373
				0.4368	42.608	4.5069				52.7229	6.1468	20.1401	2.867	54.9609
				0.44	42.9954	4.54775				53.1627	6.2301	20.3168	2.8654	55.5068
				0.4432	43.3803	4.6181				53.6156	6.3207	20.5319	2.9155	55.9935
				0.4468	43.862	4.6586				54.1487	6.3909	20.7608	2.9263	56.6766
				0.45	44.2504	4.6962				54.5812	6.4635	20.9328	2.9289	57.2372
				0.4533	44.655	4.77945				55.0778	6.5418	21.1666	3.0171	57.7205
				0.4569	45.1344	4.80165				55.601	6.6157	21.3924	2.9876	58.4099
				0.4599	45.5046	4.87455				56.0081	6.7267	21.5685	3.0224	58.9372
				0.4633	45.939	4.99105				56.5078	6.8856	21.8023	3.0965	59.5068
				0.4668	46.4084	5.07095				56.996	7.0814	22.0335	3.0605	60.1956
				0.4699	46.7656	5.2741				57.3755	7.4785	22.2008	3.0697	60.7204
				0.4734	47.2066	5.5794				57.9157	8.0249	22.4423	3.1339	61.2619
				0.4768	47.6491	5.80195				58.4142	8.5343	22.6515	3.0696	61.8816
				0.4798	47.9751	6.1701				58.8025	9.1982	22.8398	3.142	62.2831
				0.4835	48.4287	6.4598				59.3568	9.7178	23.1438	3.2018	62.7856
				0.4868	48.8611	6.6368				59.8224	10.123	23.438	3.1506	63.323
				0.4899	49.2144	6.88205				60.2322	10.5468	23.7071	3.2173	63.7038
				0.4935	49.7065	7.0698				60.7955	10.8647	24.0631	3.2749	64.2609
				0.4968	50.1355	7.17165				61.2585	11.1329	24.3347	3.2104	64.8134
				0.4998	50.483	7.3825				61.6733	11.4949	24.6309	3.2701	65.1448
				0.5035	50.9856	7.55865				62.25	11.817	24.9785	3.3003	65.7283
				0.5068	51.3861	7.6878				62.7159	12.0889	25.2312	3.2867	66.2112
				0.5099	51.754	7.9003				63.1595	12.4392	25.5531	3.3614	66.5494
				0.5135	52.2447	8.03805				63.7207	12.7242	25.8946	3.3519	67.1188
				0.5167	52.6216	8.15525				64.1844	13.0015	26.1496	3.309	67.5307
				0.5199	52.9865	8.36825				64.6399	13.3499	26.483	3.3866	67.8365
				0.5236	53.486	8.494				65.2099	13.6099	26.8153	3.3781	68.4328
				0.5267	53.8584	8.6306				65.6683	13.9006	27.0614	3.3606	68.8455
				0.5299	54.262	8.8141				66.1457	14.1617	27.4405	3.4665	69.1999
				0.5336	54.7388	8.89675				66.703	14.3439	27.7567	3.4496	69.7567
				0.5367	55.104	9.00695				67.138	14.5592	28.0051	3.4547	70.1688
				0.54	55.5234	9.1811				67.6424	14.823	28.3855	3.5392	70.5424
				0.5435	56.008	9.23255				68.1821	14.9987	28.7012	3.4664	71.1408
				0.5466	56.3794	9.33955				68.6307	15.1896	28.9521	3.4895	71.5553
				0.55	56.818	9.45825				69.164	15.3894	29.3474	3.5271	71.9425
				0.5535	57.3008	9.48055				69.7262	15.5157	29.6592	3.4454	72.517
				0.5566	57.6647	9.5892				70.1548	15.7022	29.9337	3.4762	72.9056
				0.56	58.1291	9.6798				70.7211	15.8911	30.3364	3.4685	73.3299
				0.5635	58.5937	9.7177				71.2428	16.0457	30.6412	3.3897	73.8972
				0.5666	58.9433	9.8497				71.6499	16.2801	30.926	3.4193	74.2541
				0.5701	59.3982	9.98595				72.1808	16.5073	31.3345	3.4646	74.6793
				0.5735	59.8582	10.0325				72.6861	16.7112	31.6489	3.3537	75.2396
				0.5765	60.1855	10.1787				73.0699	16.9814	31.9735	3.376	75.513
				0.5801	60.6447	10.3321				73.6055	17.2267	32.3811	3.4375	75.9476
				0.5835	61.0613	10.3974				74.093	17.4314	32.6908	3.3634	76.4002
				0.5866	61.3892	10.5724				74.5082	17.7221	33.0196	3.4228	76.6397
				0.5901	61.8856	10.7029				75.0694	17.9546	33.4413	3.4513	77.146
				0.5934	62.2988	10.7797				75.5367	18.1758	33.7401	3.3837	77.6195
				0.5965	62.6829	10.9396				76.0077	18.448	34.1035	3.4311	77.9375
				0.6002	63.2061	11.0327				76.6147	18.6452	34.5075	3.4201	78.4961
				0.6034	63.6384	11.1175				77.1131	18.8833	34.8208	3.3517	78.9813
				0.6066	64.0434	11.2675				77.6304	19.1398	35.1975	3.3952	79.3024
				0.6101	64.562	11.3613				78.2151	19.3644	35.6105	3.3582	79.8605
				0.6133	64.9642	11.478				78.6831	19.6211	35.9066	3.3349	80.3028
				0.6166	65.4048	11.6374				79.2139	19.8655	36.3169	3.4093	80.6835
				0.6202	65.9261	11.7254				79.8142	20.0713	36.6956	3.3795	81.2684
				0.6232	66.3123	11.8619				80.2637	20.3397	36.9958	3.384	81.6773
				0.6267	66.7829	12.0226				80.8469	20.5928	37.4274	3.4524	82.0744
				0.6302	67.2763	12.0701				81.3764	20.7784	37.8308	3.3618	82.6216
				0.6332	67.6505	12.2216				81.7965	21.0328	38.131	3.4104	83.024
				0.6367	68.1056	12.3704				82.3401	21.2714	38.5757	3.4693	83.4011
				0.6402	68.5587	12.4313				82.8238	21.4345	38.9521	3.428	83.9002
				0.6432	68.9062	12.6043				83.2056	21.6962	39.2745	3.5123	84.2386
				0.6468	69.3835	12.7314				83.7545	21.8969	39.715	3.5659	84.681
				0.6501	69.8482	12.7291				84.231	21.9669	40.0979	3.4914	85.2157
				0.6532	70.2147	12.8728				84.6348	22.1551	40.4498	3.5905	85.5595
				0.6568	70.732	12.9494				85.2135	22.2968	40.89	3.6019	86.0924
				0.6601	71.1944	12.9771				85.7157	22.4177	41.2542	3.5365	86.6132
				0.6632	71.5764	13.1193				86.1323	22.6508	41.6327	3.5878	86.9641
				0.6669	72.0911	13.2228				86.7112	22.8325	42.0513	3.6132	87.5109
				0.6701	72.5449	13.2606				87.2006	22.9584	42.4034	3.5627	88.0308
				0.6732	72.9187	13.3887				87.6163	23.1516	42.8037	3.6258	88.336
				0.6769	73.4579	13.4465				88.2065	23.2864	43.2288	3.6065	88.9385
				0.6801	73.8932	13.5286				88.6794	23.4922	43.5636	3.565	89.4367
				0.6832	74.2964	13.7139				89.1204	23.8122	43.9941	3.6155	89.7747
				0.6869	74.8174	13.8355				89.7277	24.0582	44.3612	3.6128	90.3634
				0.6901	75.2188	13.9398				90.1915	24.3103	44.6457	3.5692	90.8191
				0.6933	75.6055	14.1265				90.6765	24.6315	45.0182	3.6215	91.1218
				0.6969	76.1172	14.2066				91.2594	24.8498	45.3954	3.5635	91.6967
				0.7	76.5233	14.3319				91.726	25.1242	45.6765	3.5396	92.1673
				0.7033	76.9403	14.5036				92.2271	25.4311	46.074	3.576	92.5199
				0.7069	77.4694	14.595				92.7951	25.6589	46.4428	3.5311	93.1702
				0.71	77.8574	14.7426				93.2253	25.9563	46.7388	3.529	93.6082
				0.7134	78.3097	14.9447				93.7261	26.2677	47.1657	3.6217	94.0372
				0.7169	78.8279	15.0118				94.2576	26.4844	47.5265	3.5392	94.6995
				0.7199	79.2047	15.1813				94.65	26.7952	47.8174	3.5674	95.1468
				0.7234	79.6974	15.3785				95.1987	27.1035	48.2628	3.6534	95.6306
				0.7269	80.2123	15.4551				95.7202	27.3334	48.6162	3.5768	96.3004
				0.7299	80.6097	15.6453				96.1294	27.6751	48.9325	3.6154	96.7673
				0.7334	81.1287	15.8176				96.6836	27.9964	49.3865	3.6387	97.3159
				0.7369	81.6334	15.8559				97.1669	28.2247	49.7536	3.4872	97.9797
				0.7399	82.0358	16.036				97.5602	28.559	50.0905	3.513	98.4568
				0.7435	82.5799	16.1891				98.0786	28.8424	50.5547	3.5358	99.1065
				0.7468	83.0755	16.252				98.5476	29.0791	50.9073	3.4248	99.7717
				0.7499	83.4713	16.4461				98.9438	29.3988	51.2552	3.4935	100.215
				0.7535	84.0319	16.6049				99.483	29.6934	51.702	3.5165	100.911
				0.7567	84.5097	16.6823				99.9508	29.9463	52.0424	3.4183	101.536
				0.7599	84.9087	16.8807				100.372	30.2933	52.3935	3.4682	101.961
				0.7635	85.4691	17.0402				100.899	30.5768	52.8571	3.5036	102.651
				0.7667	85.9322	17.1454				101.329	30.8544	53.1791	3.4364	103.289
				0.7699	86.3569	17.3395				101.751	31.1742	53.5996	3.5049	103.72
				0.7735	86.9202	17.465				102.264	31.4343	54.0294	3.4956	104.467
				0.7767	87.3749	17.6245				102.683	31.7652	54.3428	3.4839	105.099
				0.7799	87.8025	17.8065				103.124	32.0864	54.7605	3.5267	105.523
				0.7835	88.3395	17.8859				103.646	32.3136	55.1806	3.4582	106.192
				0.7866	88.7693	18.0154				104.081	32.6033	55.498	3.4275	106.729
				0.79	89.2106	18.1823				104.531	32.917	55.9422	3.4477	107.159
				0.7936	89.7459	18.2572				105.051	33.125	56.3682	3.3894	107.818
				0.7966	90.1508	18.4221				105.415	33.4449	56.6969	3.3994	108.341
				0.8	90.6217	18.58				105.912	33.746	57.1345	3.4141	108.818
				0.8035	91.1013	18.6665				106.356	33.9773	57.541	3.3557	109.407
				0.8065	91.4897	18.8591				106.704	34.3452	57.8779	3.373	109.887
				0.8101	91.9775	19.0465				107.204	34.6759	58.3301	3.417	110.398
				0.8135	92.477	19.1575				107.656	34.966	58.7168	3.349	111.058
				0.8165	92.8655	19.3621				108.005	35.3544	59.0891	3.3699	111.502
				0.8201	93.3998	19.5389				108.539	35.6816	59.5435	3.3963	112.117
				0.8234	93.9054	19.6237				108.97	35.9725	59.9416	3.275	112.805
				0.8265	94.2919	19.8688				109.31	36.3982	60.3013	3.3393	113.264
				0.8302	94.8354	20.0542				109.876	36.7173	60.7473	3.3912	113.883
				0.8335	95.3116	20.1492				110.326	37.0053	61.1169	3.2932	114.491
				0.8365	95.705	20.3683				110.699	37.422	61.5195	3.3147	114.897
				0.8402	96.264	20.4904				111.254	37.6461	61.9571	3.3348	115.581
				0.8435	96.7216	20.5072				111.681	37.7721	62.3395	3.2423	116.144
				0.8465	97.1156	20.6757				112.066	38.0704	62.756	3.2809	116.525
				0.8502	97.6884	20.7972				112.612	38.3184	63.2087	3.276	117.245
				0.8534	98.1274	20.9159				113.022	38.601	63.5779	3.2308	117.782
				0.8566	98.5399	21.142				113.426	38.9883	64.0421	3.2957	118.152
				0.8602	99.1169	21.2734				113.964	39.2588	64.4944	3.2879	118.892
				0.8634	99.5568	21.4334				114.384	39.5935	64.8611	3.2732	119.425
				0.8666	99.9921	21.6471				114.848	39.9667	65.337	3.3276	119.792
				0.8702	100.536	21.7226				115.38	40.188	65.7751	3.2572	120.451
				0.8733	100.949	21.8766				115.789	40.5127	66.1244	3.2405	120.934
				0.8767	101.421	22.0894				116.298	40.9023	66.616	3.2765	121.351
				0.8802	101.978	22.1963				116.855	41.2006	67.0395	3.192	122.039
				0.8833	102.369	22.4021				117.254	41.5973	67.3892	3.207	122.463
				0.8867	102.859	22.5932				117.804	41.9356	67.8946	3.2507	122.879
				0.8902	103.388	22.6662				118.329	42.1644	68.3068	3.168	123.528
				0.8932	103.777	22.8778				118.732	42.5581	68.6516	3.1975	123.948
				0.8967	104.305	23.0734				119.281	42.922	69.1757	3.2249	124.458
				0.9002	104.825	23.1423				119.795	43.1894	69.5663	3.0951	125.115
				0.9032	105.222	23.3369				120.184	43.5314	69.9461	3.1425	125.534
				0.9068	105.768	23.5404				120.736	43.8772	70.4559	3.2036	126.112
				0.9101	106.268	23.6377				121.219	44.1728	70.8457	3.1026	126.741
				0.9132	106.666	23.8785				121.615	44.6138	71.2243	3.1432	127.158
				0.9168	107.208	24.0853				122.139	44.9751	71.7434	3.1956	127.741
				0.9201	107.693	24.2196				122.608	45.3171	72.1295	3.1221	128.342
				0.9232	108.086	24.4358				123.017	45.7005	72.5398	3.1712	128.7
				0.9268	108.612	24.5946				123.542	46.0197	73.0194	3.1695	129.275
				0.9301	109.066	24.6903				123.985	46.288	73.4094	3.0926	129.802
				0.9333	109.485	24.8594				124.416	46.5727	73.8516	3.1461	130.187
				0.9368	110.026	24.9801				124.926	46.8195	74.3382	3.1408	130.812
				0.9401	110.464	25.0991				125.371	47.1	74.7111	3.0982	131.31
				0.9433	110.858	25.2858				125.792	47.4245	75.1779	3.1471	131.605
				0.9468	111.38	25.4316				126.304	47.7184	75.6403	3.1448	132.197
				0.95	111.802	25.5918				126.711	48.0824	76.0044	3.1011	132.691
				0.9534	112.244	25.7812				127.171	48.4225	76.4924	3.1398	133.07
				0.9568	112.741	25.8734				127.65	48.6468	76.942	3.1001	133.631
				0.9599	113.154	26.047				128.027	49.0145	77.3018	3.0795	134.134
				0.9634	113.607	26.2623				128.495	49.394	77.7832	3.1306	134.543
				0.9668	114.134	26.3846				128.963	49.7232	78.22	3.046	135.221
				0.9699	114.544	26.6225				129.325	50.1796	78.5784	3.0653	135.729
				0.9734	115.046	26.8651				129.833	50.5905	79.0613	3.1396	136.245
				0.9768	115.556	26.9827				130.271	50.8784	79.4885	3.0871	136.908
				0.9798	115.973	27.2458				130.604	51.3382	79.8485	3.1534	137.465
				0.9835	116.529	27.4598				131.116	51.7337	80.3663	3.1859	138.106
				0.9868	117.1	27.5755				131.556	52.0509	80.8151	3.1002	138.929
				0.9898	117.523	27.8316				131.876	52.5169	81.2085	3.1464	139.485
				0.9936	118.12	28.011				132.418	52.8685	81.6897	3.1535	140.253
				0.9969	118.658	28.0949				132.833	53.1168	82.1087	3.0731	141.034
				0.9999	119.103	28.3308				133.168	53.5404	82.5319	3.1213	141.61
				1.0036	119.732	28.4878				133.71	53.8388	83.04	3.1368	142.446
				1.0068	120.234	28.6024				134.125	54.1377	83.4225	3.0671	143.155
				1.0099	120.649	28.8487				134.451	54.5578	83.8596	3.1396	143.637
				1.0136	121.257	29.0075				134.992	54.8817	84.3476	3.1333	144.431
				1.0168	121.721	29.1411				135.369	55.1983	84.7126	3.0839	145.08
				1.0199	122.13	29.4045				135.737	55.6662	85.172	3.1427	145.482
				1.0236	122.732	29.5562				136.249	55.9908	85.6596	3.1217	146.287
				1.0267	123.182	29.7322				136.624	56.3698	86.0292	3.0946	146.892
				1.03	123.613	29.9493				137.003	56.7449	86.5536	3.1537	147.283
				1.0336	124.177	30.0546				137.504	56.9665	86.9904	3.1427	148.038
				1.0367	124.593	30.2434				137.844	57.3515	87.3754	3.1353	148.559
				1.04	125.051	30.4966				138.271	57.793	87.8821	3.2002	149.001
				1.0436	125.603	30.6489				138.754	58.1467	88.3315	3.151	149.724
				1.0467	126.021	30.8951				139.11	58.621	88.7073	3.1691	150.245
				1.05	126.486	31.1669				139.56	59.101	89.2378	3.2327	150.661
				1.0535	127.038	31.3183				140.039	59.4707	89.6917	3.166	151.382
				1.0566	127.433	31.5898				140.362	59.9472	90.0942	3.2324	151.842
				1.0601	127.927	31.8602				140.816	60.4334	90.6268	3.2869	152.339
				1.0636	128.456	31.989				141.277	60.8031	91.0696	3.175	153.023
				1.0666	128.848	32.2679				141.609	61.3286	91.4696	3.2073	153.466
				1.0701	129.366	32.5193				142.09	61.7606	92.0273	3.2781	153.98
				1.0735	129.869	32.6679				142.511	62.1264	92.4593	3.2094	154.636
				1.0765	130.24	32.9748				142.806	62.6406	92.9073	3.3089	155.008
				1.0802	130.769	33.1102				143.315	62.8789	93.4277	3.3414	155.563
				1.0835	131.24	33.2765				143.725	63.2731	93.8476	3.2799	156.146
				1.0865	131.615	33.5727				144.072	63.8063	94.2688	3.3391	156.504
				1.0901	132.144	33.8079				144.562	64.2601	94.8115	3.3558	157.06
				1.0934	132.602	33.9785				144.969	64.7034	95.2262	3.2535	157.609
				1.0966	132.964	34.2775				145.32	65.2499	95.6727	3.3052	157.899
				1.1002	133.509	34.499				145.842	65.686	96.1734	3.312	158.513
				1.1035	133.947	34.7049				146.245	66.1465	96.5557	3.2633	159.04
				1.1066	134.334	35.0167				146.616	66.6976	97.0409	3.3359	159.345
				1.1102	134.882	35.2069				147.114	67.1056	97.5618	3.3082	159.971
				1.1134	135.305	35.4579				147.482	67.6273	97.9403	3.2885	160.491
				1.1166	135.695	35.741				147.867	68.1581	98.4397	3.3238	160.779
				1.1202	136.226	35.9299				148.317	68.5657	98.9331	3.2941	161.428
				1.1232	136.608	36.1996				148.642	69.0997	99.3007	3.2996	161.882
				1.1267	137.053	36.1249				149.064	68.9049	99.8364	3.3448	162.259
				1.1301	137.568	36.2463				149.485	69.2142	100.327	3.2785	162.891
				1.1332	137.973	36.4999				149.816	69.7113	100.715	3.2886	163.387
				1.1367	138.439	36.7375				150.27	70.1374	101.258	3.3376	163.79
				1.1402	138.942	36.8772				150.693	70.4793	101.723	3.2752	164.408
				1.1432	139.311	37.1341				150.981	70.9793	102.132	3.2889	164.819
				1.1468	139.832	37.3254				151.488	71.3186	102.687	3.3322	165.321
				1.1501	140.323	37.4497				151.913	71.6518	103.156	3.2477	165.9
				1.1532	140.724	37.7499				152.242	72.2026	103.639	3.2972	166.292
				1.1568	141.268	37.9676				152.749	72.5999	104.229	3.3353	166.825
				1.1601	141.771	38.0988				153.164	72.9606	104.701	3.237	167.449
				1.1632	142.18	38.3696				153.474	73.4518	105.224	3.2873	167.843
				1.1669	142.779	38.6003				153.996	73.8828	105.825	3.3179	168.515
				1.1701	143.275	38.7624				154.398	74.2982	106.285	3.2267	169.143
				1.1732	143.714	39.0664				154.725	74.8521	106.84	3.2807	169.577
				1.1769	144.322	39.2742				155.242	75.2521	107.412	3.2963	170.31
				1.1801	144.824	39.4656				155.638	75.6762	107.874	3.2551	170.959
				1.1832	145.26	39.748				155.967	76.1892	108.44	3.3067	171.375
				1.1869	145.882	39.9532				156.475	76.5775	109.005	3.3289	172.167
				1.1901	146.352	40.1341				156.84	76.9909	109.446	3.2773	172.77
				1.1932	146.788	40.3894				157.189	77.4917	110.038	3.287	173.138
				1.1969	147.38	40.5465				157.688	77.8473	110.602	3.2456	173.849
				1.2001	147.809	40.7436				158.032	78.2755	111.037	3.2118	174.357
				1.2033	148.215	41.0119				158.395	78.7325	111.659	3.2912	174.592
				1.2069	148.758	41.1396				158.863	79.0547	112.206	3.2245	175.206
				1.21	149.117	41.3354				159.156	79.4372	112.629	3.2336	175.565
				1.2133	149.551	41.5979				159.522	79.8874	113.272	3.3085	175.858
				1.2169	150.083	41.7291				159.946	80.2037	113.793	3.2546	176.508
				1.2199	150.448	41.9351				160.189	80.6197	114.224	3.2505	176.93
				1.2234	150.939	42.1803				160.576	81.0583	114.829	3.3023	177.414
				1.2269	151.496	42.2628				160.974	81.3415	115.335	3.1841	178.181
				1.2299	151.884	42.5239				161.217	81.8187	115.753	3.229	178.681
				1.2334	152.384	42.7695				161.628	82.2492	116.362	3.2898	179.162
				1.2369	152.861	42.907				161.978	82.5835	116.815	3.2304	179.79
				1.2399	153.195	43.1782				162.196	83.0607	117.247	3.2957	180.143
				1.2434	153.689	43.4102				162.582	83.4518	117.84	3.3685	180.646
				1.2468	154.155	43.5543				162.916	83.8044	118.259	3.3042	181.29
				1.2499	154.472	43.8275				163.156	84.2798	118.674	3.3753	181.586
				1.2535	154.968	44.0161				163.568	84.6257	119.228	3.4065	182.108
				1.2568	155.364	44.1448				163.854	84.9697	119.614	3.3199	182.624
				1.2599	155.677	44.4234				164.064	85.4678	120.042	3.379	182.924
				1.2635	156.13	44.6271				164.45	85.8401	120.488	3.4141	183.453
				1.2667	156.452	44.795				164.711	86.273	120.768	3.317	183.876
				1.2699	156.731	45.029				164.93	86.7084	121.184	3.3496	184.079
				1.2735	156.486	45.169				163.226	87.025	121.646	3.313	184.587
				1.2767	156.513	45.361				162.601	87.4269	121.981	3.295	184.958
				1.28	156.807	45.614				162.744	87.8846	122.497	3.3433	185.18
				1.2835	157.208	45.7358				162.984	88.1527	122.973	3.319	185.667
				1.2866	157.474	45.9738				163.071	88.6451	123.329	3.3026	186.021
				1.29	157.739	46.2538				163.115	89.1083	123.847	3.3994	186.257
				1.2935	157.942	46.3978				162.75	89.4593	124.319	3.3363	186.758
				1.2949	135.213	46.6197				93.9246	89.9002	124.66	3.3392	187.054

## Sheet: Fig. 4H
		Fig. 4H: Mean Bone mass
			Week 6	Week 10	Week 18	Week 24
		Data 1	1.9695	2.76284	3.88164	4.44027
		Data 2	1.98357	2.74937	3.71605	4.15332
		Data 3	1.72871	2.15676	2.76185	3.06275

## Sheet: Fig. 5(O,P & Q)
		Fig. 5: Graph O, P & Q
		Fig. 5 (O)	Bone Volume in LS-PEK									Fig. 5 (P)	TCP volume
		n=5										n=5
			Week 1	Week 6	Week 10	Week 18	6 Months	8 Months	10 Months				Week 1	Week 6	Week 10	Week 18	6 Months	8 Months	10 Months
		Sheep A	0.48	0.48	0.81	2.43	2.49
		Sheep B	0.22	0.4	0.45	0.97	1.1					Sheep A	4.38	3.79	3.7	3.53	3.19
		Sheep C	0.58	0.42	0.92	1.57	2.05					Sheep B	5.22	4.06	3.92	3.81	2.12
		Sheep D	0.33	0.32	1.01	1.97	2.88					Sheep C	5.41	5.3	4.43	3.39	2.35
		Sheep E	0.33	0.62	1.09	1.46	1.87	1.79	3.37			Sheep D	5.74	5.45	5.12	4.46	3.42
												Sheep E	4.61	4.15	3.78	2.3	1.75	0.63	0.02
		Fig. 5 (Q)	Body Weight of the experimental sheep
		n=5
			Week 1	Week 6	Week 10	Week 18	6 Months	8 Months	10 Months
		Sheep A	67	70.2	75	75	74.2
		Sheep B	64.1	68.4	74.3	74	69
		Sheep C	63.2	60.3	67.4	67	66
		Sheep D	67.8	68.6	68.1	65	68.3
		Sheep E	72.5	73.8	74.6	73	72.3	74.3	75.2
		Non-implanted Sheep	69.9	71.4	72.6	72.9	73.1

## Sheet: Fig. 5(R, S & T)
		Fig. 5: Graph R, S & T
	Fig. 5(R) Bone Volume in PEK							Fig. 5(S) TCP volume							Fig. 5(T) Body weight
	Week 1	Week 6	Week 10	Week 18	6 Months			Week 1	Week 6	Week 10	Week 18	6 Months			Week 1	Week 6	Week 10	Week 18	6 Months
Sheep A	0.48	0.48	0.81	2.43	2.49									Sheep A	69.9	71.4	72.6	72.9	73.1
Sheep B	0.22	0.4	0.45	0.97	1.1		Sheep A	4.38	3.79	3.7	3.53	3.19		Sheep B	67	70.2	75	75	74.2
Sheep C	0.58	0.42	0.92	1.57	2.05		Sheep B	5.22	4.06	3.92	3.81	2.12		Sheep C	64.1	68.4	74.3	74	69
Sheep D	0.33	0.32	1.01	1.97	2.88		Sheep C	5.41	5.3	4.43	3.39	2.35		Sheep D	63.2	60.3	67.4	67	66
Sheep E	0.33	0.62	1.09	1.46	1.87		Sheep D	5.74	5.45	5.12	4.46	3.42		Sheep E	67.8	68.6	68.1	65	68.3
							Sheep E	4.61	4.15	3.78	2.3	1.75		Non-implanted sheep	72.5	73.8	74.6	73	72.3
	Week 1	Week 6	Week 10	Week 18	6 Months			Week 1	Week 6	Week 10	Week 18	6 Months			Week 1	Week 6	Week 10	Week 18	6 Months
Fig. 5(R): Average Bone Volume	0.388	0.448	0.856	1.68	2.078		Fig. 5(S): Average TCP Volume	5.1875	4.65	4.2925	3.7975	2.77		Fig. 5(T): Average Body weight	66.4	67.78	71.48	70.78	70.12

## Sheet: Fig. 7C
				Fig. 7C: Force-displacement curves for the explanted sheep hemimandibles
		Sheep A			Sheep B			Sheep C			Sheep D
		Displacement (mm)	Force (N)		Displacement (mm)	Force (N)		Displacement (mm)	Force (N)		Displacement (mm)	Force (N)
		0	-0.02		0	-0.24		0	0		0	-0.1
		0	-0.02		0	-0.24		0	0		0	-0.1
		0	-0.02		0	-0.26		0	0		0	-0.06
		0	-0.02		0	-0.26		0	0		0	-0.06
		0	-0.02		0	-0.32		0	0		0	-0.1
		0	-0.02		0	-0.32		0	0		0	-0.06
		0.001	0		0.001	-0.32		0	0		0.001	-0.06
		0.001	0		0.001	-0.26		0.001	-0.02		0.001	-0.06
		0.001	0		0.001	-0.24		0.001	-0.02		0.001	-0.06
		0.002	0		0.002	-0.24		0.001	-0.02		0.001	-0.02
		0.002	0		0.002	-0.2		0.002	-0.02		0.001	-0.02
		0.003	0		0.003	-0.2		0.002	0		0.001	-0.02
		0.003	0		0.003	-0.2		0.003	0		0.002	0
		0.003	0.02		0.003	-0.18		0.003	0.02		0.002	0
		0.004	0.1		0.004	-0.12		0.003	0.06		0.003	0
		0.004	0.18		0.004	-0.06		0.004	0.1		0.003	0.02
		0.004	0.24		0.004	-0.02		0.004	0.14		0.004	0.06
		0.005	0.28		0.005	0		0.004	0.14		0.004	0.1
		0.006	0.36		0.005	0.02		0.004	0.14		0.005	0.22
		0.006	0.4		0.006	0.1		0.005	0.14		0.005	0.28
		0.006	0.4		0.006	0.1		0.006	0.14		0.006	0.32
		0.007	0.4		0.006	0.14		0.006	0.14		0.006	0.36
		0.007	0.4		0.007	0.14		0.006	0.14		0.006	0.48
		0.007	0.44		0.007	0.14		0.007	0.18		0.007	0.5
		0.008	0.44		0.007	0.18		0.007	0.18		0.007	0.54
		0.008	0.4		0.008	0.24		0.007	0.22		0.007	0.58
		0.008	0.48		0.008	0.28		0.008	0.24		0.008	0.62
		0.008	0.48		0.008	0.32		0.008	0.28		0.008	0.7
		0.009	0.5		0.009	0.36		0.008	0.24		0.008	0.72
		0.009	0.54		0.009	0.4		0.009	0.28		0.008	0.76
		0.009	0.54		0.009	0.48		0.009	0.32		0.009	0.84
		0.009	0.54		0.01	0.48		0.009	0.36		0.009	0.96
		0.01	0.58		0.01	0.5		0.01	0.4		0.009	0.98
		0.011	0.62		0.011	0.5		0.01	0.36		0.01	1.06
		0.011	0.66		0.011	0.58		0.011	0.36		0.01	1.06
		0.011	0.66		0.011	0.58		0.011	0.36		0.011	1.06
		0.011	0.66		0.012	0.66		0.011	0.36		0.011	1.06
		0.012	0.72		0.012	0.66		0.012	0.36		0.011	1.1
		0.012	0.72		0.012	0.7		0.012	0.4		0.012	1.18
		0.012	0.72		0.012	0.7		0.012	0.4		0.012	1.2
		0.013	0.72		0.013	0.7		0.012	0.4		0.012	1.24
		0.013	0.76		0.013	0.72		0.013	0.48		0.013	1.32
		0.013	0.76		0.013	0.7		0.013	0.44		0.013	1.4
		0.014	0.76		0.014	0.72		0.013	0.44		0.013	1.46
		0.014	0.8		0.014	0.76		0.013	0.48		0.014	1.54
		0.014	0.8		0.014	0.88		0.014	0.48		0.014	1.58
		0.015	0.8		0.014	0.92		0.014	0.5		0.014	1.62
		0.015	0.8		0.015	0.92		0.014	0.5		0.014	1.66
		0.016	0.84		0.015	0.96		0.015	0.5		0.015	1.68
		0.016	0.88		0.016	0.96		0.015	0.5		0.015	1.76
		0.016	0.92		0.016	0.98		0.016	0.5		0.016	1.8
		0.017	0.92		0.016	1.02		0.016	0.48		0.016	1.84
		0.017	0.96		0.017	1.06		0.017	0.5		0.016	1.92
		0.017	0.96		0.017	1.1		0.017	0.54		0.017	1.94
		0.017	0.98		0.017	1.14		0.017	0.58		0.017	1.98
		0.018	0.98		0.018	1.18		0.018	0.58		0.017	2.02
		0.018	1.02		0.018	1.18		0.018	0.62		0.018	2.06
		0.018	1.06		0.018	1.24		0.018	0.62		0.018	2.14
		0.019	1.14		0.019	1.24		0.019	0.62		0.018	2.18
		0.019	1.1		0.019	1.28		0.019	0.62		0.018	2.18
		0.019	1.1		0.019	1.32		0.019	0.66		0.019	2.2
		0.019	1.14		0.02	1.32		0.019	0.66		0.019	2.24
		0.02	1.18		0.02	1.36		0.02	0.66		0.019	2.28
		0.02	1.2		0.021	1.4		0.02	0.66		0.02	2.36
		0.021	1.2		0.021	1.44		0.021	0.66		0.021	2.4
		0.021	1.24		0.021	1.46		0.021	0.66		0.021	2.42
		0.021	1.24		0.022	1.46		0.021	0.66		0.021	2.54
		0.022	1.28		0.022	1.5		0.021	0.66		0.022	2.66
		0.022	1.32		0.022	1.5		0.022	0.66		0.022	2.68
		0.022	1.32		0.022	1.54		0.022	0.66		0.022	2.72
		0.023	1.32		0.023	1.62		0.022	0.66		0.022	2.76
		0.023	1.36		0.023	1.62		0.023	0.7		0.023	2.8
		0.023	1.4		0.023	1.66		0.023	0.7		0.023	2.84
		0.024	1.46		0.024	1.68		0.023	0.7		0.023	2.94
		0.024	1.5		0.024	1.68		0.023	0.72		0.024	2.94
		0.024	1.54		0.024	1.76		0.024	0.76		0.024	2.98
		0.025	1.54		0.024	1.8		0.024	0.76		0.024	3.02
		0.025	1.54		0.025	1.84		0.024	0.76		0.024	3.06
		0.026	1.54		0.026	1.88		0.025	0.8		0.025	3.1
		0.026	1.58		0.026	1.92		0.026	0.8		0.026	3.14
		0.026	1.62		0.026	1.98		0.026	0.84		0.026	3.16
		0.027	1.66		0.027	1.98		0.026	0.84		0.026	3.2
		0.027	1.72		0.027	2.02		0.027	0.84		0.026	3.28
		0.027	1.76		0.027	2.02		0.027	0.84		0.027	3.32
		0.027	1.8		0.028	2.06		0.027	0.8		0.027	3.38
		0.028	1.8		0.028	2.1		0.027	0.84		0.027	3.38
		0.028	1.84		0.028	2.14		0.028	0.84		0.028	3.42
		0.028	1.88		0.029	2.14		0.028	0.84		0.028	3.54
		0.029	1.92		0.029	2.18		0.028	0.84		0.028	3.54
		0.029	1.92		0.029	2.2		0.029	0.88		0.029	3.58
		0.029	1.92		0.029	2.28		0.029	0.92		0.029	3.62
		0.029	1.92		0.03	2.32		0.029	0.92		0.029	3.68
		0.03	1.92		0.03	2.36		0.029	0.92		0.03	3.76
		0.031	1.92		0.031	2.4		0.03	0.96		0.03	3.84
		0.031	1.94		0.031	2.42		0.031	0.96		0.031	3.86
		0.031	1.98		0.031	2.42		0.031	0.96		0.031	3.94
		0.031	2.02		0.031	2.5		0.031	0.98		0.031	3.94
		0.032	2.1		0.032	2.54		0.031	0.96		0.032	3.98
		0.032	2.14		0.032	2.5		0.032	0.98		0.032	4.02
		0.032	2.14		0.032	2.5		0.032	0.96		0.032	4.06
		0.033	2.18		0.033	2.54		0.032	0.98		0.032	4.12
		0.033	2.18		0.033	2.58		0.032	1.02		0.033	4.2
		0.033	2.18		0.033	2.62		0.033	0.98		0.033	4.28
		0.034	2.2		0.034	2.66		0.033	1.02		0.033	4.32
		0.034	2.24		0.034	2.68		0.034	0.98		0.034	4.36
		0.034	2.24		0.034	2.8		0.034	1.02		0.034	4.36
		0.035	2.24		0.034	2.84		0.034	1.06		0.034	4.38
		0.035	2.32		0.035	2.88		0.035	1.06		0.034	4.5
		0.036	2.36		0.036	2.9		0.035	1.1		0.035	4.54
		0.036	2.4		0.036	2.9		0.036	1.1		0.035	4.58
		0.036	2.42		0.036	2.94		0.036	1.14		0.036	4.6
		0.037	2.42		0.037	2.94		0.036	1.14		0.036	4.64
		0.037	2.5		0.037	3.02		0.037	1.14		0.036	4.72
		0.037	2.54		0.037	3.02		0.037	1.14		0.037	4.76
		0.037	2.58		0.038	3.02		0.037	1.14		0.037	4.8
		0.038	2.62		0.038	3.14		0.038	1.14		0.037	4.8
		0.038	2.62		0.038	3.2		0.038	1.2		0.038	4.86
		0.038	2.66		0.038	3.24		0.038	1.2		0.038	4.94
		0.038	2.66		0.039	3.24		0.038	1.2		0.038	4.94
		0.039	2.66		0.039	3.32		0.039	1.2		0.039	4.94
		0.039	2.68		0.039	3.32		0.039	1.2		0.039	5.02
		0.039	2.72		0.04	3.36		0.039	1.24		0.039	5.06
		0.04	2.76		0.04	3.36		0.039	1.2		0.04	5.12
		0.04	2.8		0.041	3.42		0.04	1.2		0.04	5.24
		0.041	2.84		0.041	3.42		0.041	1.2		0.041	5.28
		0.041	2.84		0.041	3.5		0.041	1.2		0.041	5.32
		0.041	2.88		0.041	3.5		0.041	1.2		0.041	5.38
		0.042	2.9		0.042	3.54		0.041	1.2		0.042	5.46
		0.042	2.94		0.042	3.58		0.042	1.24		0.042	5.5
		0.042	2.94		0.042	3.58		0.042	1.2		0.042	5.56
		0.043	2.98		0.043	3.68		0.042	1.2		0.042	5.6
		0.043	3.02		0.043	3.76		0.043	1.24		0.043	5.6
		0.043	3.06		0.043	3.8		0.043	1.24		0.043	5.68
		0.044	3.06		0.044	3.8		0.043	1.24		0.043	5.72
		0.044	3.1		0.044	3.86		0.044	1.28		0.044	5.76
		0.044	3.16		0.044	3.86		0.044	1.32		0.044	5.76
		0.044	3.16		0.045	3.9		0.044	1.36		0.044	5.8
		0.045	3.24		0.045	3.94		0.045	1.36		0.044	5.82
		0.046	3.24		0.046	3.98		0.045	1.4		0.045	5.86
		0.046	3.28		0.046	3.98		0.046	1.4		0.045	5.9
		0.046	3.32		0.046	4.06		0.046	1.4		0.046	5.94
		0.046	3.32		0.047	4.06		0.046	1.44		0.046	6.02
		0.047	3.38		0.047	4.1		0.047	1.44		0.046	6.08
		0.047	3.38		0.047	4.12		0.047	1.46		0.047	6.16
		0.047	3.46		0.048	4.2		0.047	1.46		0.047	6.16
		0.048	3.5		0.048	4.24		0.047	1.5		0.047	6.24
		0.048	3.54		0.048	4.32		0.048	1.5		0.048	6.28
		0.048	3.58		0.048	4.32		0.048	1.5		0.048	6.34
		0.048	3.58		0.049	4.36		0.048	1.5		0.048	6.42
		0.049	3.62		0.049	4.38		0.049	1.46		0.049	6.46
		0.049	3.58		0.049	4.46		0.049	1.46		0.049	6.5
		0.049	3.58		0.05	4.5		0.049	1.46		0.049	6.5
		0.05	3.64		0.05	4.54		0.049	1.46		0.05	6.56
		0.05	3.68		0.051	4.58		0.05	1.46		0.05	6.6
		0.051	3.68		0.051	4.58		0.05	1.5		0.051	6.68
		0.051	3.72		0.051	4.6		0.051	1.5		0.051	6.72
		0.052	3.76		0.051	4.64		0.051	1.5		0.051	6.78
		0.052	3.8		0.052	4.64		0.051	1.5		0.052	6.86
		0.052	3.84		0.052	4.64		0.052	1.5		0.052	6.9
		0.053	3.86		0.052	4.68		0.052	1.5		0.052	6.94
		0.053	3.94		0.053	4.76		0.052	1.46		0.052	6.98
		0.053	3.98		0.053	4.8		0.052	1.46		0.053	7.04
		0.053	3.98		0.053	4.84		0.053	1.5		0.053	7.12
		0.054	4.02		0.054	4.86		0.053	1.54		0.053	7.16
		0.054	4.1		0.054	4.9		0.054	1.54		0.054	7.16
		0.054	4.12		0.054	4.98		0.054	1.58		0.054	7.2
		0.055	4.12		0.055	5.02		0.054	1.66		0.054	7.2
		0.055	4.2		0.055	5.06		0.055	1.68		0.054	7.2
		0.056	4.24		0.056	5.08		0.055	1.66		0.055	7.26
		0.056	4.28		0.056	5.12		0.056	1.68		0.055	7.3
		0.056	4.28		0.056	5.2		0.056	1.68		0.056	7.34
		0.056	4.32		0.057	5.28		0.056	1.68		0.056	7.42
		0.057	4.36		0.057	5.34		0.057	1.72		0.056	7.5
		0.057	4.32		0.057	5.38		0.057	1.72		0.057	7.52
		0.057	4.36		0.057	5.42		0.057	1.72		0.057	7.6
		0.058	4.38		0.058	5.46		0.057	1.76		0.057	7.64
		0.058	4.42		0.058	5.5		0.058	1.76		0.058	7.72
		0.058	4.5		0.058	5.5		0.058	1.76		0.058	7.78
		0.058	4.58		0.059	5.46		0.058	1.76		0.058	7.86
		0.059	4.6		0.059	5.5		0.059	1.76		0.059	7.9
		0.059	4.64		0.059	5.5		0.059	1.76		0.059	7.98
		0.059	4.68		0.059	5.54		0.059	1.8		0.059	8
		0.06	4.68		0.06	5.56		0.059	1.8		0.06	8.04
		0.061	4.72		0.06	5.56		0.06	1.76		0.06	8.08
		0.061	4.72		0.061	5.6		0.06	1.76		0.061	8.12
		0.061	4.76		0.061	5.68		0.061	1.8		0.061	8.16
		0.062	4.8		0.061	5.72		0.061	1.8		0.061	8.2
		0.062	4.84		0.062	5.76		0.061	1.8		0.061	8.26
		0.062	4.86		0.062	5.8		0.062	1.8		0.062	8.3
		0.063	4.9		0.062	5.8		0.062	1.8		0.062	8.38
		0.063	4.94		0.062	5.86		0.062	1.8		0.062	8.42
		0.063	4.98		0.063	5.94		0.063	1.88		0.062	8.46
		0.063	5.06		0.063	5.98		0.063	1.88		0.063	8.52
		0.064	5.08		0.064	6.02		0.063	1.88		0.063	8.56
		0.064	5.12		0.064	6.08		0.064	1.88		0.063	8.6
		0.064	5.2		0.064	6.12		0.064	1.92		0.064	8.6
		0.064	5.2		0.065	6.12		0.064	1.92		0.064	8.64
		0.065	5.24		0.065	6.16		0.065	1.92		0.064	8.68
		0.065	5.28		0.066	6.2		0.065	1.92		0.065	8.74
		0.066	5.28		0.066	6.28		0.066	1.94		0.065	8.78
		0.066	5.24		0.066	6.3		0.066	1.98		0.066	8.82
		0.066	5.28		0.067	6.34		0.066	2.02		0.066	8.86
		0.067	5.32		0.067	6.38		0.067	2.02		0.066	8.9
		0.067	5.34		0.067	6.42		0.067	2.06		0.067	8.96
		0.067	5.42		0.067	6.42		0.067	2.06		0.067	9.04
		0.068	5.42		0.068	6.5		0.067	2.06		0.067	9.12
		0.068	5.46		0.068	6.54		0.068	2.06		0.068	9.2
		0.068	5.54		0.068	6.56		0.068	2.06		0.068	9.26
		0.069	5.56		0.069	6.64		0.068	2.06		0.068	9.26
		0.069	5.6		0.069	6.64		0.068	2.06		0.069	9.34
		0.069	5.64		0.069	6.68		0.069	2.06		0.069	9.38
		0.069	5.68		0.069	6.72		0.069	2.06		0.069	9.44
		0.07	5.76		0.07	6.72		0.069	2.06		0.07	9.52
		0.071	5.8		0.07	6.72		0.07	2.06		0.07	9.56
		0.071	5.8		0.071	6.72		0.07	2.1		0.071	9.56
		0.071	5.82		0.071	6.76		0.071	2.06		0.071	9.6
		0.072	5.9		0.071	6.78		0.071	2.1		0.071	9.64
		0.072	5.94		0.072	6.78		0.071	2.14		0.071	9.7
		0.072	6.02		0.072	6.86		0.072	2.14		0.072	9.78
		0.072	6.04		0.072	6.94		0.072	2.14		0.072	9.82
		0.073	6.08		0.073	7.02		0.072	2.14		0.072	9.86
		0.073	6.08		0.073	7.02		0.073	2.2		0.073	9.9
		0.073	6.08		0.073	7.04		0.073	2.2		0.073	9.96
		0.074	6.12		0.074	7.08		0.073	2.2		0.073	10
		0.074	6.12		0.074	7.08		0.074	2.2		0.073	10.04
		0.075	6.16		0.075	7.12		0.075	2.2		0.074	10.12
		0.075	6.2		0.075	7.16		0.075	2.2		0.074	10.16
		0.075	6.3		0.075	7.24		0.075	2.2		0.075	10.22
		0.075	6.34		0.076	7.3		0.075	2.24		0.075	10.26
		0.076	6.38		0.076	7.34		0.076	2.24		0.076	10.26
		0.076	6.38		0.076	7.42		0.076	2.24		0.076	10.3
		0.076	6.38		0.077	7.42		0.076	2.24		0.076	10.4
		0.077	6.46		0.077	7.46		0.076	2.24		0.077	10.48
		0.077	6.5		0.077	7.46		0.077	2.28		0.077	10.56
		0.077	6.54		0.077	7.46		0.077	2.28		0.077	10.64
		0.078	6.56		0.078	7.52		0.077	2.24		0.078	10.66
		0.078	6.6		0.078	7.52		0.078	2.24		0.078	10.7
		0.078	6.68		0.078	7.6		0.078	2.28		0.078	10.78
		0.079	6.72		0.079	7.64		0.078	2.32		0.079	10.82
		0.08	6.76		0.079	7.72		0.078	2.32		0.079	10.86
		0.08	6.78		0.08	7.78		0.079	2.32		0.079	10.9
		0.08	6.78		0.08	7.78		0.079	2.36		0.08	10.92
		0.081	6.86		0.08	7.78		0.08	2.4		0.08	10.96
		0.081	6.9		0.081	7.82		0.08	2.4		0.08	11
		0.081	6.94		0.081	7.86		0.08	2.4		0.08	11.08
		0.081	7.02		0.081	7.9		0.081	2.4		0.081	11.12
		0.082	7.08		0.081	7.98		0.081	2.4		0.081	11.12
		0.082	7.12		0.082	7.98		0.082	2.4		0.081	11.18
		0.082	7.16		0.082	8		0.082	2.4		0.082	11.22
		0.082	7.16		0.083	8		0.082	2.4		0.082	11.26
		0.083	7.24		0.083	8.04		0.082	2.42		0.082	11.3
		0.083	7.24		0.083	8.08		0.083	2.42		0.083	11.38
		0.083	7.26		0.083	8.08		0.083	2.42		0.083	11.44
		0.084	7.34		0.084	8.16		0.083	2.46		0.083	11.48
		0.084	7.34		0.085	8.2		0.084	2.46		0.084	11.52
		0.085	7.38		0.085	8.26		0.085	2.46		0.084	11.56
		0.085	7.42		0.085	8.34		0.085	2.5		0.085	11.6
		0.085	7.5		0.085	8.38		0.085	2.5		0.085	11.66
		0.085	7.52		0.086	8.42		0.085	2.54		0.085	11.7
		0.086	7.56		0.086	8.42		0.086	2.58		0.086	11.74
		0.086	7.64		0.086	8.46		0.086	2.58		0.086	11.78
		0.086	7.64		0.086	8.46		0.086	2.62		0.086	11.86
		0.087	7.68		0.087	8.48		0.086	2.62		0.087	11.92
		0.087	7.68		0.087	8.52		0.087	2.66		0.087	12
		0.087	7.68		0.087	8.56		0.087	2.66		0.087	12.04
		0.088	7.72		0.088	8.64		0.087	2.66		0.087	12.08
		0.088	7.74		0.088	8.68		0.088	2.62		0.088	12.14
		0.088	7.74		0.088	8.72		0.088	2.62		0.088	12.18
		0.089	7.82		0.088	8.74		0.088	2.62		0.088	12.22
		0.089	7.86		0.089	8.78		0.088	2.62		0.089	12.26
		0.09	7.94		0.09	8.86		0.089	2.62		0.089	12.3
		0.09	8		0.09	8.9		0.09	2.68		0.09	12.34
		0.09	8.12		0.09	8.9		0.09	2.68		0.09	12.34
		0.091	8.16		0.091	8.94		0.09	2.66		0.09	12.36
		0.091	8.2		0.091	9.08		0.091	2.66		0.09	12.36
		0.091	8.22		0.091	9.12		0.091	2.68		0.091	12.48
		0.091	8.22		0.092	9.16		0.091	2.72		0.091	12.52
		0.092	8.3		0.092	9.2		0.092	2.72		0.091	12.58
		0.092	8.3		0.092	9.26		0.092	2.76		0.092	12.66
		0.092	8.38		0.093	9.34		0.092	2.8		0.092	12.7
		0.093	8.42		0.093	9.38		0.093	2.8		0.092	12.74
		0.093	8.46		0.093	9.44		0.093	2.8		0.093	12.74
		0.093	8.52		0.094	9.48		0.093	2.8		0.093	12.82
		0.093	8.56		0.094	9.56		0.093	2.8		0.093	12.84
		0.094	8.56		0.095	9.56		0.094	2.8		0.094	12.88
		0.095	8.64		0.095	9.6		0.094	2.8		0.095	12.96
		0.095	8.64		0.095	9.64		0.095	2.8		0.095	13.04
		0.095	8.68		0.095	9.64		0.095	2.8		0.095	13.14
		0.095	8.74		0.096	9.68		0.095	2.8		0.095	13.18
		0.096	8.74		0.096	9.68		0.096	2.8		0.096	13.22
		0.096	8.78		0.096	9.7		0.096	2.84		0.096	13.26
		0.096	8.82		0.096	9.74		0.096	2.88		0.096	13.32
		0.097	8.86		0.097	9.78		0.096	2.88		0.097	13.4
		0.097	8.9		0.097	9.82		0.097	2.9		0.097	13.44
		0.097	8.9		0.097	9.86		0.097	2.9		0.097	13.48
		0.098	8.94		0.098	9.92		0.097	2.94		0.097	13.52
		0.098	8.96		0.098	9.92		0.098	2.98		0.098	13.56
		0.098	9		0.098	9.92		0.098	2.98		0.098	13.56
		0.099	9.04		0.098	9.92		0.098	2.94		0.098	13.58
		0.099	9.08		0.099	9.92		0.099	2.94		0.099	13.58
		0.1	9.12		0.1	10		0.099	2.94		0.099	13.62
		0.1	9.2		0.1	10.04		0.1	2.94		0.1	13.62
		0.1	9.26		0.1	10.12		0.1	2.94		0.1	13.66
		0.101	9.34		0.101	10.18		0.1	2.98		0.1	13.7
		0.101	9.38		0.101	10.26		0.101	3.02		0.1	13.7
		0.101	9.44		0.101	10.38		0.101	3.02		0.101	13.74
		0.101	9.48		0.102	10.38		0.101	3.14		0.101	13.78
		0.102	9.56		0.102	10.4		0.102	3.14		0.101	13.84
		0.102	9.56		0.102	10.44		0.102	3.16		0.102	13.84
		0.102	9.6		0.103	10.48		0.102	3.16		0.102	11.62
		0.103	9.6		0.103	10.52		0.102	3.1		0.102	7.52
		0.103	9.6		0.103	10.56		0.103	3.06		0.103	3.46
		0.103	9.64		0.104	10.6		0.103	3.06		0.103	-0.62
		0.103	9.68		0.104	10.64		0.103	3.02		0.103	-1.44
		0.104	9.7		0.105	10.66		0.104	3.02		0.104	-1.44
		0.104	9.74		0.105	10.7		0.104	3.06		0.104	-1.44
		0.105	9.78		0.105	10.7		0.105	3.14		0.105	-1.44
		0.105	9.86		0.105	10.7		0.105	3.14		0.105	-1.44
		0.105	9.86		0.106	10.74		0.105	3.16		0.105	-1.44
		0.106	9.9		0.106	10.78		0.105	3.16		0.106	-1.44
		0.106	9.92		0.106	10.82		0.106	3.16		0.106	-1.44
		0.107	9.96		0.106	10.9		0.106	3.16		0.106	-1.44
		0.107	10.08		0.107	10.9		0.106	3.16		0.107	-1.44
		0.107	10.12		0.107	10.92		0.107	3.16		0.107	-1.44
		0.108	10.16		0.107	11		0.107	3.16		0.107	-1.44
		0.108	10.18		0.108	11.04		0.107	3.16		0.107	-1.44
		0.108	10.26		0.108	11.12		0.107	3.2		0.108	-1.44
		0.108	10.3		0.108	11.12		0.108	3.2		0.108	-1.5
		0.109	10.34		0.109	11.14		0.108	3.2		0.108	-1.5
		0.109	10.38		0.109	11.18		0.108	3.2		0.108	-1.44
		0.11	10.4		0.11	11.26		0.109	3.24		0.109	-1.5
		0.11	10.44		0.11	11.3		0.11	3.24		0.109	-1.44
		0.11	10.52		0.11	11.34		0.11	3.28		0.11	-1.44
		0.111	10.56		0.111	11.34		0.11	3.28		0.11	-1.44
		0.111	10.6		0.111	11.38		0.111	3.28		0.11	-1.44
		0.111	10.64		0.111	11.4		0.111	3.28		0.111	-1.44
		0.111	10.66		0.112	11.44		0.111	3.32		0.111	-1.5
		0.112	10.74		0.112	11.48		0.112	3.32		0.111	-1.5
		0.112	10.78		0.112	11.48		0.112	3.36		0.112	-1.5
		0.112	10.82		0.112	11.56		0.112	3.36		0.112	-1.5
		0.113	10.86		0.113	11.6		0.112	3.36		0.112	-1.54
		0.113	10.9		0.113	11.62		0.113	3.38		0.113	-1.56
		0.113	10.96		0.113	11.62		0.113	3.38		0.113	-1.5
		0.113	10.96		0.114	11.66		0.113	3.38		0.113	-1.44
		0.114	11		0.114	11.7		0.114	3.38		0.114	-1.44
		0.114	11.04		0.115	11.78		0.114	3.38		0.114	-1.44
		0.115	11.08		0.115	11.82		0.115	3.38		0.115	-1.44
		0.115	11.12		0.115	11.86		0.115	3.42		0.115	-1.38
		0.115	11.22		0.115	11.86		0.115	3.38		0.115	-1.44
		0.116	11.26		0.116	11.88		0.115	3.38		0.116	-1.44
		0.116	11.22		0.116	11.96		0.116	3.42		0.116	-1.44
		0.116	11.3		0.116	12		0.116	3.42		0.116	-1.44
		0.117	11.34		0.117	12.04		0.116	3.46		0.116	-1.44
		0.117	11.44		0.117	12.08		0.117	3.46		0.117	-1.44
		0.117	11.48		0.117	12.14		0.117	3.46		0.117	-1.44
		0.118	11.52		0.117	12.22		0.117	3.46		0.117	-1.44
		0.118	11.56		0.118	12.26		0.118	3.5		0.118	-1.5
		0.118	11.62		0.118	12.26		0.118	3.54		0.118	-1.5
		0.119	11.66		0.119	12.3		0.118	3.5		0.118	-1.5
		0.119	11.74		0.119	12.34		0.119	3.5		0.118	-1.5
		0.12	11.78		0.12	12.4		0.119	3.5		0.119	-1.5
		0.12	11.78		0.12	12.44		0.12	3.54		0.119	-1.5
		0.12	11.86		0.12	12.48		0.12	3.54		0.12	-1.44
		0.12	11.88		0.121	12.52		0.12	3.54		0.12	-1.44
		0.121	11.92		0.121	12.58		0.121	3.54		0.12	-1.44
		0.121	11.96		0.121	12.66		0.121	3.54		0.121	-1.44
		0.121	12		0.122	12.7		0.121	3.58		0.121	-1.5
		0.122	12.04		0.122	12.74		0.122	3.62		0.121	-1.44
		0.122	12.04		0.122	12.78		0.122	3.64		0.122	-1.44
		0.122	12.08		0.123	12.82		0.122	3.64		0.122	-1.5
		0.122	12.08		0.123	12.84		0.122	3.72		0.122	-1.5
		0.123	12.08		0.123	12.88		0.123	3.76		0.123	-1.44
		0.123	12.14		0.123	12.92		0.123	3.76		0.123	-1.5
		0.123	12.22		0.124	12.92		0.123	3.72		0.123	-1.44
		0.124	12.3		0.124	12.96		0.124	3.72		0.124	-1.5
		0.125	12.34		0.125	13.04		0.124	3.76		0.124	-1.5
		0.125	12.4		0.125	13.08		0.125	3.76		0.125	-1.5
		0.125	12.4		0.125	13.1		0.125	3.72		0.125	-1.44
		0.126	12.48		0.125	13.1		0.125	3.72		0.125	-1.44
		0.126	12.52		0.126	13.14		0.125	3.72		0.126	-1.44
		0.126	12.56		0.126	13.18		0.126	3.72		0.126	-1.44
		0.127	12.62		0.126	13.22		0.126	3.72		0.126	-1.44
		0.127	12.66		0.127	13.26		0.126	3.72		0.126	-1.44
		0.127	12.7		0.127	13.3		0.127	3.72		0.127	-1.44
		0.127	12.74		0.127	13.32		0.127	3.72		0.127	-1.44
		0.128	12.78		0.128	13.36		0.127	3.76		0.127	-1.44
		0.128	12.78		0.128	13.4		0.128	3.84		0.128	-1.44
		0.128	12.84		0.128	13.44		0.128	3.84		0.128	-1.44
		0.129	12.96		0.129	13.44		0.128	3.86		0.128	-1.44
		0.129	12.96		0.129	13.52		0.129	3.86		0.128	-1.44
		0.13	13		0.13	13.58		0.129	3.86		0.129	-1.44
		0.13	13.08		0.13	13.66		0.13	3.9		0.129	-1.44
		0.13	13.1		0.13	13.66		0.13	3.94		0.13	-1.44
		0.131	13.14		0.131	13.74		0.13	3.9		0.13	-1.44
		0.131	13.18		0.131	13.8		0.131	3.9		0.13	-1.44
		0.131	13.22		0.131	13.84		0.131	3.9		0.131	-1.44
		0.131	13.22		0.132	13.84		0.131	3.9		0.131	-1.44
		0.132	13.3		0.132	13.88		0.132	3.9		0.131	-1.44
		0.132	13.36		0.132	13.96		0.132	3.9		0.132	-1.44
		0.132	13.4		0.132	13.96		0.132	3.94		0.132	-1.44
		0.132	13.44		0.133	14.04		0.132	3.9		0.132	-1.44
		0.133	13.48		0.133	14.06		0.133	3.9		0.133	-1.44
		0.133	13.52		0.133	14.06		0.133	3.9		0.133	-1.44
		0.134	13.58		0.134	14.1		0.133	3.94		0.133	-1.44
		0.134	13.62		0.134	14.14		0.133	3.9		0.134	-1.44
		0.135	13.66		0.135	14.18		0.134	3.94		0.135	-1.44
		0.135	13.74		0.135	14.22		0.134	3.98		0.135	-1.44
		0.135	13.8		0.135	14.26		0.135	3.98		0.135	-1.44
		0.136	13.84		0.135	14.28		0.135	3.94		0.135	-1.44
		0.136	13.92		0.136	14.28		0.135	3.94		0.135	-1.44
		0.136	13.92		0.136	14.36		0.136	3.94		0.136	-1.44
		0.137	14		0.136	14.4		0.136	3.94		0.136	-1.5
		0.137	14.04		0.137	14.44		0.136	3.98		0.136	-1.44
		0.137	14.06		0.137	14.48		0.137	4.02		0.137	-1.44
		0.137	14.1		0.137	14.52		0.137	4.06		0.137	-1.44
		0.138	14.14		0.138	14.58		0.137	4.1		0.137	-1.5
		0.138	14.18		0.138	14.62		0.138	4.1		0.137	-1.5
		0.138	14.22		0.138	14.7		0.138	4.1		0.138	-1.5
		0.138	14.28		0.139	14.7		0.138	4.1		0.138	-1.5
		0.139	14.32		0.139	14.74		0.139	4.1		0.138	-1.44
		0.14	14.36		0.14	14.76		0.14	4.1		0.139	-1.44
		0.14	14.4		0.14	14.84		0.14	4.1		0.14	-1.44
		0.14	14.52		0.14	14.84		0.14	4.12		0.14	-1.44
		0.14	14.54		0.141	14.88		0.14	4.12		0.14	-1.44
		0.141	14.54		0.141	14.96		0.141	4.12		0.141	-1.44
		0.141	14.58		0.141	15		0.141	4.16		0.141	-1.5
		0.141	14.62		0.141	15.02		0.141	4.16		0.141	-1.5
		0.142	14.66		0.142	15.1		0.141	4.2		0.141	-1.5
		0.142	14.74		0.142	15.14		0.142	4.16		0.142	-1.5
		0.142	14.8		0.142	15.14		0.142	4.16		0.142	-1.5
		0.143	14.84		0.143	15.18		0.142	4.2		0.142	-1.5
		0.143	14.88		0.143	15.22		0.143	4.2		0.143	-1.5
		0.143	14.88		0.143	15.26		0.143	4.2		0.143	-1.5
		0.144	14.96		0.143	15.26		0.143	4.2		0.143	-1.44
		0.144	15		0.144	15.32		0.143	4.2		0.144	-1.44
		0.145	15.02		0.144	15.36		0.144	4.24		0.144	-1.44
		0.145	15.14		0.145	15.4		0.144	4.28		0.145	-1.44
		0.145	15.22		0.145	15.44		0.145	4.28		0.145	-1.44
		0.146	15.22		0.145	15.48		0.145	4.24		0.145	-1.44
		0.146	15.26		0.146	15.48		0.146	4.24		0.146	-1.44
		0.146	15.32		0.146	15.5		0.146	4.24		0.146	-1.44
		0.147	15.36		0.147	15.54		0.146	4.24		0.146	-1.44
		0.147	15.48		0.147	15.58		0.147	4.28		0.146	-1.44
		0.147	15.5		0.147	15.62		0.147	4.28		0.147	-1.44
		0.147	15.54		0.148	15.7		0.147	4.32		0.147	-1.44
		0.148	15.54		0.148	15.76		0.147	4.32		0.147	-1.44
		0.148	15.54		0.148	15.84		0.148	4.38		0.148	-1.44
		0.148	15.58		0.149	15.92		0.148	4.38		0.148	-1.44
		0.148	15.62		0.149	15.96		0.148	4.36		0.148	-1.5
		0.149	15.62		0.15	15.98		0.149	4.36		0.149	-1.44
		0.149	15.62		0.15	16.02		0.149	4.38		0.15	-1.5
		0.15	15.7		0.15	16.02		0.15	4.36		0.15	-1.5
		0.15	15.74		0.15	16.06		0.15	4.38		0.15	-1.44
		0.15	15.8		0.151	16.1		0.15	4.36		0.15	-1.5
		0.151	15.88		0.151	16.1		0.151	4.36		0.151	-1.44
		0.151	15.88		0.151	16.14		0.151	4.38		0.151	-1.5
		0.151	15.92		0.152	16.18		0.151	4.42		0.151	-1.44
		0.151	15.96		0.152	16.24		0.151	4.46		0.152	-1.44
		0.152	16.02		0.152	16.28		0.152	4.46		0.152	-1.44
		0.152	16.06		0.152	16.36		0.152	4.5		0.152	-1.44
		0.152	16.14		0.153	16.4		0.152	4.5		0.152	-1.44
		0.153	16.14		0.153	16.4		0.153	4.5		0.153	-1.44
		0.153	16.22		0.153	16.44		0.153	4.5		0.153	-1.44
		0.154	16.24		0.153	16.46		0.153	4.5		0.153	-1.44
		0.154	16.32		0.154	16.5		0.153	4.5		0.154	-1.44
		0.155	16.36		0.155	16.58		0.154	4.5		0.154	-1.44
		0.155	16.44		0.155	16.58		0.155	4.54		0.155	-1.44
		0.155	16.5		0.155	16.62		0.155	4.54		0.155	-1.44
		0.156	16.54		0.156	16.66		0.155	4.54		0.155	-1.44
		0.156	16.58		0.156	16.7		0.156	4.54		0.155	-1.44
		0.156	16.66		0.156	16.76		0.156	4.54		0.156	-1.44
		0.157	16.7		0.157	16.84		0.156	4.58		0.156	-1.44
		0.157	16.76		0.157	16.8		0.157	4.58		0.156	-1.44
		0.157	16.8		0.157	16.88		0.157	4.6		0.157	-1.5
		0.157	16.84		0.157	16.92		0.157	4.6		0.157	-1.44
		0.158	16.88		0.158	16.98		0.157	4.64		0.157	-1.44
		0.158	16.94		0.158	17.02		0.158	4.64		0.158	-1.44
		0.158	17.02		0.158	17.06		0.158	4.64		0.158	-1.5
		0.158	17.06		0.159	17.1		0.158	4.64		0.158	-1.44
		0.159	17.1		0.159	17.14		0.159	4.64		0.159	-1.44
		0.16	17.1		0.16	17.2		0.159	4.68		0.159	-1.5
		0.16	17.1		0.16	17.24		0.16	4.68		0.16	-1.5
		0.16	17.18		0.16	17.24		0.16	4.72		0.16	-1.5
		0.16	17.2		0.16	17.24		0.16	4.68		0.16	-1.5
		0.161	17.2		0.161	17.28		0.16	4.68		0.161	-1.5
		0.161	17.2		0.161	17.36		0.161	4.72		0.161	-1.54
		0.161	17.28		0.161	17.4		0.161	4.72		0.161	-1.5
		0.162	17.36		0.162	17.44		0.161	4.68		0.162	-1.44
		0.162	17.4		0.162	17.46		0.162	4.64		0.162	-1.44
		0.162	17.44		0.162	17.46		0.162	4.68		0.162	-1.44
		0.163	17.5		0.162	17.5		0.162	4.68		0.162	-1.44
		0.163	17.5		0.163	17.54		0.162	4.68		0.163	-1.44
		0.163	17.5		0.163	17.58		0.163	4.72		0.163	-1.44
		0.164	17.54		0.163	17.66		0.163	4.76		0.163	-1.44
		0.164	17.58		0.164	17.72		0.163	4.76		0.163	-1.44
		0.165	17.66		0.165	17.76		0.164	4.76		0.164	-1.44
		0.165	17.76		0.165	17.8		0.165	4.76		0.164	-1.44
		0.165	17.8		0.165	17.84		0.165	4.8		0.165	-1.44
		0.166	17.88		0.166	17.92		0.165	4.76		0.165	-1.38
		0.166	17.92		0.166	17.94		0.166	4.8		0.165	-1.38
		0.166	17.94		0.166	18.02		0.166	4.8		0.166	-1.38
		0.166	17.94		0.167	18.06		0.166	4.84		0.166	-1.44
		0.167	17.98		0.167	18.06		0.167	4.84		0.166	-1.44
		0.167	18.02		0.167	18.1		0.167	4.84		0.166	-1.44
		0.167	18.06		0.167	18.1		0.167	4.84		0.167	-1.44
		0.168	18.1		0.168	18.14		0.167	4.84		0.167	-1.44
		0.168	18.14		0.168	18.2		0.168	4.86		0.167	-1.44
		0.168	18.16		0.168	18.16		0.168	4.9		0.168	-1.38
		0.168	18.2		0.169	18.24		0.168	4.9		0.168	-1.38
		0.169	18.24		0.169	18.32		0.169	4.9		0.168	-1.38
		0.169	18.28		0.17	18.36		0.169	4.9		0.169	-1.38
		0.17	18.32		0.17	18.4		0.17	4.94		0.17	-1.38
		0.17	18.4		0.17	18.42		0.17	4.9		0.17	-1.36
		0.17	18.46		0.171	18.46		0.17	4.9		0.17	-1.38
		0.171	18.5		0.171	18.46		0.17	4.9		0.171	-1.38
		0.171	18.5		0.171	18.54		0.171	4.9		0.171	-1.44
		0.171	18.58		0.171	18.58		0.171	4.98		0.171	-1.44
		0.172	18.64		0.172	18.58		0.171	4.98		0.172	-1.44
		0.172	18.68		0.172	18.62		0.172	5.02		0.172	-1.44
		0.172	18.72		0.172	18.62		0.172	5.02		0.172	-1.44
		0.173	18.8		0.173	18.68		0.172	5.06		0.172	-1.44
		0.173	18.84		0.173	18.72		0.172	5.02		0.173	-1.44
		0.173	18.9		0.173	18.76		0.173	5.02		0.173	-1.38
		0.174	18.94		0.173	18.84		0.173	5.02		0.173	-1.38
		0.174	18.94		0.174	18.84		0.173	5.02		0.173	-1.38
		0.175	18.98		0.175	18.9		0.174	5.02		0.174	-1.36
		0.175	19.02		0.175	18.94		0.175	5.02		0.175	-1.38
		0.175	19.1		0.175	18.98		0.175	5.06		0.175	-1.38
		0.176	19.2		0.176	19.02		0.175	5.06		0.175	-1.44
		0.176	19.24		0.176	19.06		0.176	5.06		0.175	-1.38
		0.176	19.24		0.176	19.16		0.176	5.08		0.176	-1.38
		0.176	19.28		0.177	19.16		0.176	5.12		0.176	-1.44
		0.177	19.28		0.177	19.24		0.177	5.12		0.176	-1.44
		0.177	19.32		0.177	19.32		0.177	5.12		0.177	-1.44
		0.177	19.36		0.178	19.36		0.177	5.12		0.177	-1.38
		0.177	19.38		0.178	19.42		0.177	5.12		0.177	-1.44
		0.178	19.42		0.178	19.46		0.178	5.16		0.178	-1.44
		0.178	19.54		0.178	19.46		0.178	5.16		0.178	-1.36
		0.178	19.5		0.179	19.46		0.178	5.16		0.178	-1.36
		0.179	19.54		0.179	19.5		0.179	5.16		0.179	-1.36
		0.18	19.58		0.18	19.58		0.179	5.16		0.179	-1.36
		0.18	19.64		0.18	19.62		0.18	5.16		0.18	-1.36
		0.18	19.68		0.18	19.64		0.18	5.16		0.18	-1.36
		0.181	19.8		0.18	19.68		0.18	5.2		0.18	-1.38
		0.181	19.84		0.181	19.68		0.18	5.2		0.181	-1.36
		0.181	19.9		0.181	19.76		0.181	5.2		0.181	-1.36
		0.182	19.9		0.181	19.76		0.181	5.2		0.181	-1.36
		0.182	19.94		0.182	19.84		0.181	5.2		0.181	-1.3
		0.182	19.98		0.182	19.86		0.182	5.24		0.182	-1.3
		0.182	19.98		0.182	19.86		0.182	5.24		0.182	-1.3
		0.183	20.02		0.182	19.94		0.182	5.24		0.182	-1.28
		0.183	20.1		0.183	19.94		0.183	5.28		0.183	-1.3
		0.183	20.2		0.183	20.02		0.183	5.32		0.183	-1.3
		0.184	20.24		0.184	20.06		0.183	5.32		0.183	-1.3
		0.184	20.28		0.184	20.1		0.184	5.32		0.183	-1.3
		0.185	20.32		0.185	20.16		0.184	5.34		0.184	-1.36
		0.185	20.34		0.185	20.2		0.185	5.42		0.184	-1.36
		0.185	20.38		0.185	20.24		0.185	5.42		0.185	-1.28
		0.185	20.42		0.186	20.24		0.185	5.42		0.185	-1.24
		0.186	20.42		0.186	20.28		0.186	5.42		0.185	-1.18
		0.186	20.46		0.186	20.34		0.186	5.42		0.186	-1.18
		0.186	20.54		0.187	20.38		0.186	5.42		0.186	-1.18
		0.187	20.58		0.187	20.38		0.187	5.42		0.186	-1.12
		0.187	20.6		0.187	20.38		0.187	5.38		0.187	-1.12
		0.187	20.64		0.187	20.42		0.187	5.38		0.187	-1.12
		0.187	20.68		0.188	20.5		0.187	5.38		0.187	-1.12
		0.188	20.72		0.188	20.54		0.188	5.38		0.188	-1.12
		0.188	20.76		0.188	20.58		0.188	5.42		0.188	-1.12
		0.188	20.82		0.189	20.64		0.188	5.46		0.188	-1.12
		0.189	20.82		0.189	20.68		0.188	5.46		0.189	-1.12
		0.19	20.9		0.19	20.8		0.189	5.5		0.189	-1.12
		0.19	20.9		0.19	20.82		0.189	5.54		0.19	-1.12
		0.19	20.94		0.19	20.86		0.19	5.54		0.19	-1.12
		0.191	21.02		0.19	20.86		0.19	5.5		0.19	-1.12
		0.191	21.06		0.191	20.9		0.19	5.54		0.191	-1.1
		0.191	21.12		0.191	20.94		0.191	5.54		0.191	-1.1
		0.192	21.16		0.191	20.98		0.191	5.54		0.191	-1.1
		0.192	21.24		0.191	21.02		0.191	5.54		0.191	-1.1
		0.192	21.28		0.192	21.06		0.192	5.54		0.192	-1.04
		0.192	21.28		0.192	21.06		0.192	5.56		0.192	-1.04
		0.193	21.34		0.193	21.08		0.193	5.56		0.192	-1.04
		0.193	21.38		0.193	21.12		0.193	5.6		0.192	-1
		0.193	21.46		0.193	21.16		0.193	5.6		0.193	-0.98
		0.193	21.54		0.194	21.2		0.193	5.6		0.193	-0.96
		0.194	21.54		0.194	21.24		0.194	5.6		0.193	-0.96
		0.195	21.54		0.195	21.32		0.195	5.6		0.194	-0.9
		0.195	21.6		0.195	21.32		0.195	5.64		0.194	-0.86
		0.195	21.68		0.195	21.34		0.195	5.64		0.195	-0.84
		0.195	21.72		0.196	21.38		0.195	5.64		0.195	-0.86
		0.196	21.76		0.196	21.42		0.196	5.64		0.195	-0.84
		0.196	21.8		0.196	21.5		0.196	5.68		0.196	-0.84
		0.196	21.82		0.197	21.54		0.196	5.72		0.196	-0.8
		0.197	21.9		0.197	21.54		0.196	5.76		0.197	-0.74
		0.197	21.9		0.197	21.54		0.197	5.76		0.197	-0.72
		0.197	21.98		0.197	21.56		0.197	5.76		0.197	-0.72
		0.198	22.02		0.198	21.6		0.197	5.76		0.197	-0.68
		0.198	22.02		0.198	21.6		0.198	5.72		0.198	-0.64
		0.198	22.08		0.198	21.64		0.198	5.72		0.198	-0.58
		0.199	22.16		0.198	21.72		0.198	5.72		0.198	-0.52
		0.199	22.2		0.199	21.76		0.198	5.72		0.199	-0.48
		0.2	22.24		0.2	21.86		0.199	5.76		0.199	-0.48
		0.2	22.3		0.2	21.9		0.199	5.76		0.2	-0.48
		0.2	22.38		0.2	21.9		0.2	5.76		0.2	-0.48
		0.201	22.38		0.2	21.9		0.2	5.76		0.2	-0.48
		0.201	22.42		0.201	21.9		0.2	5.8		0.201	-0.48
		0.201	22.46		0.201	21.9		0.201	5.8		0.201	-0.48
		0.201	22.5		0.201	21.9		0.201	5.8		0.201	-0.48
		0.202	22.6		0.202	21.94		0.201	5.82		0.201	-0.42
		0.202	22.68		0.202	22.02		0.202	5.86		0.202	-0.36
		0.202	22.68		0.202	22.08		0.202	5.86		0.202	-0.36
		0.203	22.72		0.203	22.12		0.202	5.82		0.202	-0.32
		0.203	22.72		0.203	22.16		0.203	5.86		0.203	-0.26
		0.203	22.76		0.203	22.16		0.203	5.9		0.203	-0.26
		0.203	22.76		0.204	22.2		0.203	5.9		0.203	-0.26
		0.204	22.78		0.204	22.2		0.204	5.9		0.203	-0.26
		0.204	22.82		0.205	22.24		0.205	5.94		0.204	-0.24
		0.205	22.86		0.205	22.34		0.205	6.02		0.205	-0.24
		0.205	22.94		0.205	22.42		0.205	6.02		0.205	-0.2
		0.205	23		0.206	22.46		0.205	5.98		0.205	-0.18
		0.206	23		0.206	22.52		0.206	5.98		0.206	-0.12
		0.206	23.04		0.206	22.56		0.206	5.98		0.206	-0.1
		0.206	23.08		0.206	22.56		0.206	6.02		0.206	-0.06
		0.206	23.12		0.207	22.6		0.206	6.02		0.207	0
		0.207	23.16		0.207	22.6		0.207	6.02		0.207	0.02
		0.207	23.2		0.207	22.64		0.207	6.04		0.207	0.1
		0.207	23.24		0.208	22.72		0.207	6.04		0.207	0.14
		0.208	23.24		0.208	22.76		0.208	6.04		0.208	0.14
		0.208	23.3		0.208	22.76		0.208	6.08		0.208	0.22
		0.208	23.38		0.208	22.82		0.208	6.04		0.208	0.22
		0.209	23.42		0.209	22.86		0.208	6.02		0.208	0.22
		0.21	23.46		0.209	22.86		0.209	5.98		0.209	0.22
		0.21	23.5		0.21	22.9		0.209	6.04		0.21	0.24
		0.21	23.56		0.21	22.94		0.21	6.02		0.21	0.28
		0.211	23.64		0.21	22.98		0.21	6.04		0.21	0.32
		0.211	23.68		0.211	23		0.211	6.08		0.21	0.36
		0.211	23.72		0.211	23.08		0.211	6.12		0.211	0.36
		0.211	23.78		0.211	23.12		0.211	6.12		0.211	0.4
		0.212	23.86		0.212	23.12		0.211	6.16		0.211	0.44
		0.212	23.94		0.212	23.16		0.212	6.16		0.212	0.44
		0.212	23.98		0.212	23.24		0.212	6.16		0.212	0.48
		0.213	23.98		0.213	23.3		0.212	6.16		0.212	0.5
		0.213	24		0.214	23.34		0.213	6.2		0.212	0.54
		0.214	24.04		0.214	23.34		0.213	6.2		0.213	0.58
		0.214	24.04		0.214	23.38		0.214	6.2		0.214	0.62
		0.214	24.08		0.214	23.5		0.214	6.2		0.214	0.66
		0.214	24.12		0.215	23.52		0.214	6.2		0.214	0.7
		0.215	24.16		0.215	23.6		0.215	6.2		0.215	0.72
		0.215	24.22		0.215	23.64		0.215	6.24		0.215	0.84
		0.215	24.34		0.216	23.68		0.215	6.2		0.215	0.92
		0.216	24.34		0.216	23.72		0.215	6.2		0.216	0.96
		0.216	24.38		0.216	23.74		0.216	6.24		0.216	1.02
		0.216	24.42		0.216	23.74		0.216	6.28		0.216	1.06
		0.216	24.48		0.217	23.74		0.216	6.24		0.216	1.1
		0.217	24.52		0.217	23.78		0.217	6.24		0.217	1.18
		0.217	24.56		0.217	23.82		0.217	6.24		0.217	1.18
		0.217	24.6		0.218	23.86		0.217	6.24		0.217	1.2
		0.218	24.64		0.218	23.9		0.217	6.28		0.218	1.2
		0.219	24.68		0.219	23.94		0.218	6.28		0.218	1.24
		0.219	24.74		0.219	23.98		0.219	6.3		0.219	1.28
		0.219	24.82		0.219	24		0.219	6.3		0.219	1.32
		0.22	24.86		0.22	24.08		0.219	6.3		0.219	1.36
		0.22	24.86		0.22	24.08		0.219	6.3		0.219	1.4
		0.22	24.9		0.22	24.12		0.22	6.34		0.22	1.44
		0.221	24.94		0.221	24.16		0.22	6.34		0.22	1.46
		0.221	24.96		0.221	24.16		0.221	6.34		0.22	1.46
		0.221	24.96		0.221	24.22		0.221	6.34		0.221	1.46
		0.221	25.04		0.221	24.26		0.221	6.34		0.221	1.54
		0.222	25.16		0.222	24.3		0.221	6.38		0.221	1.66
		0.222	25.18		0.222	24.38		0.222	6.38		0.221	1.68
		0.222	25.22		0.222	24.42		0.222	6.38		0.222	1.76
		0.223	25.26		0.223	24.48		0.222	6.38		0.222	1.76
		0.223	25.26		0.224	24.52		0.223	6.38		0.222	1.8
		0.224	25.3		0.224	24.56		0.223	6.42		0.223	1.88
		0.224	25.38		0.224	24.56		0.224	6.42		0.224	1.92
		0.224	25.42		0.224	24.6		0.224	6.38		0.224	1.94
		0.224	25.42		0.225	24.68		0.224	6.38		0.224	1.94
		0.225	25.48		0.225	24.7		0.225	6.46		0.225	2.02
		0.225	25.52		0.225	24.74		0.225	6.46		0.225	2.1
		0.225	25.56		0.226	24.78		0.225	6.5		0.225	2.14
		0.226	25.6		0.226	24.82		0.225	6.5		0.226	2.18
		0.226	25.6		0.226	24.86		0.226	6.5		0.226	2.2
		0.226	25.64		0.226	24.9		0.226	6.5		0.226	2.24
		0.227	25.68		0.227	24.9		0.226	6.5		0.227	2.32
		0.227	25.74		0.227	24.94		0.226	6.54		0.227	2.36
		0.227	25.74		0.227	24.96		0.227	6.54		0.227	2.42
		0.228	25.82		0.228	25.04		0.227	6.54		0.227	2.46
		0.229	25.9		0.228	25.04		0.227	6.56		0.228	2.54
		0.229	25.96		0.229	25.08		0.228	6.56		0.228	2.62
		0.229	26.04		0.229	25.12		0.228	6.56		0.229	2.66
		0.229	26.08		0.229	25.16		0.229	6.54		0.229	2.68
		0.23	26.12		0.229	25.18		0.229	6.54		0.229	2.68
		0.23	26.16		0.23	25.22		0.23	6.54		0.229	2.72
		0.23	26.18		0.23	25.26		0.23	6.54		0.23	2.76
		0.231	26.22		0.23	25.3		0.23	6.6		0.23	2.8
		0.231	26.26		0.231	25.34		0.231	6.6		0.23	2.84
		0.231	26.26		0.231	25.42		0.231	6.6		0.231	2.88
		0.231	26.3		0.231	25.44		0.231	6.64		0.231	2.9
		0.232	26.38		0.232	25.48		0.231	6.68		0.231	2.98
		0.232	26.4		0.232	25.56		0.232	6.64		0.231	3.06
		0.232	26.4		0.232	25.6		0.232	6.64		0.232	3.1
		0.232	26.4		0.233	25.68		0.232	6.68		0.232	3.1
		0.233	26.44		0.233	25.7		0.233	6.72		0.232	3.14
		0.233	26.48		0.234	25.7		0.233	6.72		0.233	3.16
		0.234	26.56		0.234	25.74		0.234	6.68		0.234	3.2
		0.234	26.64		0.234	25.82		0.234	6.72		0.234	3.24
		0.234	26.64		0.235	25.92		0.234	6.72		0.234	3.28
		0.235	26.7		0.235	25.96		0.235	6.76		0.235	3.38
		0.235	26.74		0.235	25.96		0.235	6.72		0.235	3.46
		0.235	26.82		0.235	26		0.235	6.72		0.235	3.5
		0.236	26.82		0.236	26		0.235	6.72		0.235	3.54
		0.236	26.86		0.236	26.04		0.236	6.72		0.236	3.58
		0.236	26.88		0.236	26.04		0.236	6.76		0.236	3.64
		0.237	26.92		0.237	26.04		0.236	6.76		0.236	3.76
		0.237	27		0.237	26.08		0.237	6.78		0.237	3.8
		0.237	27.04		0.237	26.12		0.237	6.78		0.237	3.86
		0.238	27.08		0.237	26.22		0.237	6.78		0.237	3.9
		0.238	27.12		0.238	26.18		0.237	6.82		0.238	3.94
		0.239	27.18		0.239	26.26		0.238	6.82		0.238	4.02
		0.239	27.22		0.239	26.3		0.239	6.82		0.239	4.1
		0.239	27.26		0.239	26.3		0.239	6.82		0.239	4.12
		0.24	27.3		0.24	26.34		0.239	6.82		0.239	4.12
		0.24	27.34		0.24	26.34		0.24	6.94		0.24	4.16
		0.24	27.36		0.24	26.4		0.24	6.94		0.24	4.2
		0.24	27.44		0.241	26.44		0.24	6.94		0.24	4.24
		0.241	27.48		0.241	26.48		0.241	6.98		0.24	4.32
		0.241	27.52		0.241	26.56		0.241	7.02		0.241	4.36
		0.241	27.56		0.242	26.6		0.241	7.02		0.241	4.38
		0.242	27.62		0.242	26.64		0.242	6.98		0.241	4.5
		0.242	27.66		0.242	26.66		0.242	6.98		0.242	4.54
		0.242	27.7		0.242	26.66		0.242	6.94		0.242	4.58
		0.242	27.7		0.243	26.7		0.242	6.94		0.242	4.6
		0.243	27.74		0.243	26.74		0.243	6.94		0.243	4.64
		0.243	27.82		0.244	26.82		0.243	6.94		0.243	4.72
		0.244	27.86		0.244	26.86		0.244	6.98		0.244	4.76
		0.244	27.86		0.244	26.88		0.244	7.02		0.244	4.8
		0.244	27.88		0.245	26.96		0.244	7.04		0.244	4.86
		0.245	27.88		0.245	27		0.244	7.12		0.245	4.9
		0.245	27.96		0.245	27		0.245	7.12		0.245	5.02
		0.246	28.04		0.245	27.04		0.245	7.08		0.245	5.06
		0.246	28.08		0.246	27.12		0.245	7.12		0.246	5.08
		0.246	28.14		0.246	27.22		0.246	7.12		0.246	5.16
		0.246	28.22		0.246	27.26		0.246	7.12		0.246	5.24
		0.247	28.26		0.247	27.3		0.246	7.12		0.246	5.32
		0.247	28.36		0.247	27.3		0.247	7.16		0.247	5.34
		0.247	28.4		0.247	27.34		0.247	7.2		0.247	5.38
		0.248	28.4		0.247	27.4		0.247	7.2		0.247	5.42
		0.249	28.48		0.248	27.4		0.248	7.2		0.247	5.46
		0.249	28.52		0.249	27.44		0.248	7.24		0.248	5.56
		0.249	28.56		0.249	27.48		0.249	7.24		0.249	5.56
		0.249	28.58		0.249	27.52		0.249	7.2		0.249	5.6
		0.25	28.58		0.25	27.56		0.249	7.2		0.249	5.64
		0.25	28.62		0.25	27.6		0.25	7.24		0.249	5.68
		0.25	28.7		0.25	27.62		0.25	7.26		0.25	5.8
		0.25	28.74		0.251	27.62		0.25	7.26		0.25	5.82
		0.251	28.78		0.251	27.66		0.251	7.26		0.251	5.86
		0.251	28.82		0.251	27.74		0.251	7.24		0.251	5.9
		0.251	28.84		0.252	27.78		0.251	7.24		0.251	5.98
		0.252	28.92		0.252	27.82		0.252	7.24		0.251	6.08
		0.252	28.96		0.252	27.88		0.252	7.24		0.252	6.16
		0.252	29		0.252	27.96		0.252	7.26		0.252	6.24
		0.252	29.04		0.253	28.04		0.252	7.26		0.252	6.28
		0.253	29.06		0.253	28.08		0.253	7.34		0.253	6.34
		0.254	29.14		0.254	28.1		0.253	7.38		0.254	6.42
		0.254	29.18		0.254	28.14		0.254	7.38		0.254	6.42
		0.254	29.18		0.254	28.14		0.254	7.34		0.254	6.46
		0.255	29.22		0.255	28.18		0.254	7.34		0.254	6.5
		0.255	29.26		0.255	28.22		0.254	7.42		0.255	6.54
		0.255	29.3		0.255	28.22		0.255	7.42		0.255	6.56
		0.256	29.4		0.255	28.22		0.255	7.38		0.255	6.56
		0.256	29.44		0.256	28.26		0.255	7.38		0.255	6.6
		0.256	29.48		0.256	28.34		0.256	7.38		0.256	6.64
		0.256	29.48		0.256	28.34		0.256	7.42		0.256	6.72
		0.257	29.52		0.257	28.36		0.256	7.42		0.256	6.82
		0.257	29.54		0.257	28.4		0.257	7.42		0.257	6.9
		0.257	29.58		0.257	28.44		0.257	7.42		0.257	6.94
		0.258	29.66		0.258	28.52		0.257	7.46		0.257	6.98
		0.258	29.7		0.258	28.56		0.258	7.52		0.257	7.02
		0.259	29.8		0.259	28.62		0.259	7.52		0.258	7.04
		0.259	29.8		0.259	28.66		0.259	7.52		0.258	7.08
		0.259	29.84		0.259	28.7		0.259	7.56		0.259	7.12
		0.259	29.84		0.26	28.78		0.259	7.56		0.259	7.16
		0.26	29.88		0.26	28.82		0.26	7.52		0.259	7.24
		0.26	29.92		0.26	28.82		0.26	7.52		0.26	7.3
		0.26	30		0.261	28.84		0.26	7.52		0.26	7.34
		0.261	30.04		0.261	28.88		0.261	7.52		0.26	7.34
		0.261	30.1		0.261	28.96		0.261	7.52		0.261	7.38
		0.261	30.1		0.261	29		0.261	7.56		0.261	7.46
		0.261	30.14		0.262	29.06		0.261	7.6		0.261	7.56
		0.262	30.22		0.262	29.1		0.262	7.6		0.262	7.64
		0.262	30.26		0.262	29.1		0.262	7.6		0.262	7.72
		0.262	30.26		0.263	29.18		0.262	7.6		0.262	7.74
		0.263	30.26		0.263	29.22		0.263	7.64		0.263	7.78
		0.263	30.32		0.264	29.26		0.263	7.64		0.264	7.82
		0.264	30.36		0.264	29.26		0.264	7.64		0.264	7.86
		0.264	30.4		0.264	29.3		0.264	7.64		0.264	7.9
		0.265	30.4		0.264	29.32		0.264	7.64		0.264	7.98
		0.265	30.48		0.265	29.32		0.265	7.68		0.265	8
		0.265	30.58		0.265	29.32		0.265	7.68		0.265	8.12
		0.266	30.62		0.265	29.36		0.265	7.72		0.265	8.16
		0.266	30.66		0.266	29.4		0.265	7.72		0.265	8.16
		0.266	30.7		0.266	29.48		0.266	7.72		0.266	8.22
		0.266	30.74		0.266	29.54		0.266	7.74		0.266	8.34
		0.267	30.76		0.267	29.62		0.266	7.74		0.266	8.38
		0.267	30.84		0.267	29.66		0.267	7.74		0.267	8.42
		0.267	30.88		0.267	29.66		0.267	7.74		0.267	8.46
		0.268	30.88		0.268	29.7		0.267	7.74		0.267	8.48
		0.268	30.92		0.269	29.74		0.268	7.78		0.267	8.52
		0.269	30.96		0.269	29.78		0.268	7.78		0.268	8.6
		0.269	31		0.269	29.8		0.269	7.78		0.269	8.68
		0.269	31		0.269	29.84		0.269	7.78		0.269	8.74
		0.269	31.02		0.27	29.88		0.269	7.78		0.269	8.78
		0.27	31.06		0.27	29.92		0.27	7.82		0.27	8.9
		0.27	31.14		0.27	29.92		0.27	7.82		0.27	8.96
		0.27	31.22		0.271	29.96		0.27	7.86		0.27	9
		0.271	31.22		0.271	30		0.27	7.86		0.27	9.08
		0.271	31.24		0.271	30.06		0.271	7.86		0.271	9.12
		0.271	31.32		0.271	30.1		0.271	7.9		0.271	9.16
		0.271	31.36		0.272	30.14		0.271	7.9		0.271	9.26
		0.272	31.4		0.272	30.22		0.272	7.94		0.272	9.3
		0.272	31.4		0.272	30.28		0.272	7.98		0.272	9.38
		0.272	31.44		0.273	30.36		0.272	7.98		0.272	9.44
		0.273	31.48		0.273	30.36		0.272	8		0.273	9.52
		0.274	31.5		0.274	30.4		0.273	8		0.273	9.6
		0.274	31.58		0.274	30.4		0.273	7.98		0.274	9.68
		0.274	31.58		0.274	30.4		0.274	7.98		0.274	9.7
		0.275	31.62		0.274	30.48		0.274	7.98		0.274	9.7
		0.275	31.66		0.275	30.52		0.274	7.98		0.275	9.74
		0.275	31.76		0.275	30.54		0.275	7.98		0.275	9.82
		0.276	31.8		0.275	30.58		0.275	8		0.275	9.9
		0.276	31.88		0.276	30.62		0.275	8		0.275	9.92
		0.276	31.88		0.276	30.66		0.276	8		0.276	9.96
		0.276	31.92		0.276	30.66		0.276	7.98		0.276	10.04
		0.277	31.96		0.277	30.7		0.276	8		0.276	10.12
		0.277	31.98		0.277	30.76		0.277	8		0.277	10.16
		0.277	31.98		0.277	30.8		0.277	8		0.277	10.18
		0.278	32.02		0.278	30.88		0.277	8		0.277	10.22
		0.278	32.06		0.279	30.92		0.278	8.08		0.277	10.3
		0.279	32.1		0.279	30.96		0.278	8.12		0.278	10.34
		0.279	32.22		0.279	31		0.279	8.12		0.278	10.38
		0.279	32.18		0.279	31		0.279	8.12		0.279	10.4
		0.279	32.22		0.28	31.02		0.279	8.2		0.279	10.44
		0.28	32.28		0.28	31.06		0.28	8.22		0.279	10.44
		0.28	32.32		0.28	31.1		0.28	8.22		0.28	10.52
		0.28	32.4		0.281	31.14		0.28	8.22		0.28	10.6
		0.281	32.4		0.281	31.18		0.28	8.22		0.28	10.64
		0.281	32.44		0.281	31.18		0.281	8.26		0.281	10.7
		0.281	32.5		0.281	31.22		0.281	8.26		0.281	10.82
		0.281	32.54		0.282	31.28		0.281	8.26		0.281	10.9
		0.282	32.62		0.282	31.28		0.281	8.26		0.282	10.92
		0.282	32.7		0.282	31.32		0.282	8.26		0.282	10.96
		0.282	32.72		0.282	31.44		0.282	8.26		0.282	11.04
		0.283	32.72		0.283	31.44		0.282	8.26		0.283	11.12
		0.284	32.76		0.284	31.44		0.283	8.3		0.283	11.18
		0.284	32.8		0.284	31.44		0.283	8.3		0.284	11.22
		0.284	32.84		0.284	31.48		0.284	8.34		0.284	11.26
		0.285	32.84		0.284	31.5		0.284	8.34		0.284	11.34
		0.285	32.84		0.285	31.54		0.284	8.3		0.284	11.38
		0.285	32.92		0.285	31.58		0.285	8.3		0.285	11.48
		0.286	32.98		0.285	31.66		0.285	8.3		0.285	11.56
		0.286	33.06		0.286	31.72		0.286	8.26		0.285	11.6
		0.286	33.1		0.286	31.76		0.286	8.26		0.286	11.62
		0.286	33.14		0.286	31.8		0.286	8.34		0.286	11.66
		0.287	33.18		0.287	31.84		0.286	8.34		0.286	11.7
		0.287	33.2		0.287	31.88		0.287	8.34		0.286	11.74
		0.287	33.24		0.287	31.96		0.287	8.34		0.287	11.82
		0.287	33.24		0.288	32.02		0.287	8.38		0.287	11.86
		0.288	33.28		0.288	32.06		0.288	8.38		0.287	11.88
		0.288	33.32		0.289	32.1		0.288	8.42		0.288	12
		0.289	33.4		0.289	32.14		0.289	8.46		0.289	12.08
		0.289	33.42		0.289	32.22		0.289	8.46		0.289	12.14
		0.289	33.46		0.29	32.24		0.289	8.48		0.289	12.18
		0.29	33.5		0.29	32.24		0.29	8.48		0.29	12.26
		0.29	33.54		0.29	32.24		0.29	8.48		0.29	12.34
		0.29	33.62		0.29	32.28		0.29	8.48		0.29	12.36
		0.291	33.66		0.291	32.32		0.29	8.52		0.291	12.44
		0.291	33.68		0.291	32.4		0.291	8.48		0.291	12.52
		0.291	33.72		0.291	32.4		0.291	8.48		0.291	12.62
		0.292	33.8		0.292	32.44		0.291	8.52		0.291	12.7
		0.292	33.84		0.292	32.46		0.292	8.52		0.292	12.78
		0.292	33.88		0.292	32.5		0.292	8.56		0.292	12.78
		0.293	33.9		0.292	32.58		0.292	8.56		0.292	12.84
		0.293	33.94		0.293	32.58		0.292	8.6		0.293	12.88
		0.294	33.98		0.294	32.62		0.293	8.64		0.293	12.96
		0.294	34.02		0.294	32.62		0.293	8.6		0.294	13
		0.294	34.02		0.294	32.66		0.294	8.6		0.294	13.08
		0.295	34.1		0.295	32.7		0.294	8.6		0.294	13.1
		0.295	34.1		0.295	32.72		0.295	8.64		0.294	13.14
		0.295	34.16		0.295	32.76		0.295	8.64		0.295	13.22
		0.295	34.24		0.296	32.84		0.295	8.64		0.295	13.26
		0.296	34.24		0.296	32.88		0.296	8.64		0.295	13.26
		0.296	34.32		0.296	32.92		0.296	8.68		0.296	13.3
		0.296	34.32		0.296	32.94		0.296	8.68		0.296	13.32
		0.297	34.36		0.297	32.94		0.296	8.68		0.296	13.4
		0.297	34.36		0.297	32.98		0.297	8.72		0.296	13.48
		0.297	34.4		0.297	33.02		0.297	8.74		0.297	13.52
		0.297	34.42		0.298	33.06		0.297	8.74		0.297	13.56
		0.298	34.5		0.299	33.1		0.298	8.78		0.298	13.62
		0.299	34.58		0.299	33.14		0.298	8.78		0.299	13.74
		0.299	34.64		0.299	33.18		0.299	8.78		0.299	13.78
		0.299	34.64		0.299	33.2		0.299	8.78		0.299	13.84
		0.299	34.64		0.3	33.28		0.299	8.78		0.299	13.92
		0.3	34.68		0.3	33.32		0.299	8.78		0.3	14
		0.3	34.76		0.3	33.36		0.3	8.78		0.3	14.1
		0.3	34.84		0.3	33.36		0.3	8.82		0.3	14.14
		0.301	34.9		0.301	33.4		0.3	8.82		0.301	14.18
		0.301	34.94		0.301	33.4		0.301	8.82		0.301	14.22
		0.302	34.98		0.301	33.4		0.301	8.82		0.301	14.26
		0.302	35.02		0.302	33.42		0.301	8.82		0.301	14.28
		0.302	35.06		0.302	33.42		0.301	8.86		0.302	14.32
		0.302	35.1		0.302	33.46		0.302	8.82		0.302	14.36
		0.303	35.12		0.302	33.46		0.302	8.82		0.302	14.44
		0.304	35.16		0.303	33.46		0.302	8.9		0.302	14.52
		0.304	35.28		0.304	33.5		0.303	8.9		0.303	14.58
		0.304	35.32		0.304	33.5		0.304	8.94		0.303	14.62
		0.304	35.36		0.304	33.46		0.304	8.94		0.304	14.62
		0.305	35.42		0.305	33.42		0.304	8.96		0.304	14.7
		0.305	35.46		0.305	33.32		0.305	9		0.304	14.74
		0.305	35.58		0.305	33.24		0.305	9		0.305	14.8
		0.305	35.58		0.306	33.1		0.305	9		0.305	14.88
		0.306	35.6		0.306	32.98		0.306	9		0.305	14.88
		0.306	35.6		0.306	32.98		0.306	9		0.306	14.96
		0.306	35.6		0.307	32.98		0.306	9.04		0.306	15
		0.307	35.6		0.307	33.02		0.306	9		0.306	15.06
		0.307	35.64		0.307	33.06		0.307	9.04		0.307	15.1
		0.307	35.64		0.307	33.1		0.307	9		0.307	15.14
		0.307	35.64		0.308	33.18		0.307	9		0.307	15.26
		0.308	35.68		0.308	33.18		0.308	9.08		0.308	15.36
		0.309	35.76		0.309	33.2		0.308	9.08		0.308	15.48
		0.309	35.8		0.309	33.24		0.309	9.08		0.309	15.54
		0.309	35.84		0.309	33.28		0.309	9.08		0.309	15.58
		0.309	35.86		0.309	33.36		0.309	9.08		0.309	15.62
		0.31	35.9		0.31	33.4		0.309	9.12		0.31	15.62
		0.31	35.94		0.31	33.42		0.31	9.12		0.31	15.7
		0.31	36.02		0.31	33.5		0.31	9.16		0.31	15.7
		0.311	36.06		0.311	33.5		0.31	9.2		0.31	15.74
		0.311	36.06		0.311	33.54		0.311	9.2		0.311	15.74
		0.311	36.08		0.311	33.54		0.311	9.2		0.311	15.76
		0.312	36.12		0.311	33.62		0.311	9.2		0.311	15.84
		0.312	36.16		0.312	33.66		0.312	9.2		0.312	15.88
		0.312	36.2		0.312	33.72		0.312	9.2		0.312	15.96
		0.313	36.24		0.312	33.8		0.312	9.2		0.312	16.02
		0.313	36.32		0.313	33.84		0.313	9.22		0.312	16.1
		0.314	36.38		0.314	33.84		0.314	9.26		0.313	16.22
		0.314	36.42		0.314	33.88		0.314	9.26		0.313	16.24
		0.314	36.46		0.314	33.9		0.314	9.26		0.314	16.28
		0.314	36.54		0.315	33.98		0.314	9.3		0.314	16.28
		0.315	36.58		0.315	33.98		0.315	9.3		0.314	16.32
		0.315	36.6		0.315	34.06		0.315	9.3		0.315	16.4
		0.315	36.58		0.316	34.1		0.315	9.34		0.315	16.44
		0.316	36.6		0.316	34.1		0.316	9.34		0.315	16.44
		0.316	36.6		0.316	34.16		0.316	9.34		0.316	16.5
		0.316	36.64		0.316	34.16		0.316	9.3		0.316	16.54
		0.316	36.68		0.317	34.2		0.316	9.34		0.316	16.66
		0.317	36.76		0.317	34.2		0.317	9.3		0.317	16.7
		0.317	36.8		0.317	34.28		0.317	9.3		0.317	16.76
		0.317	36.82		0.318	34.36		0.317	9.34		0.317	16.8
		0.318	36.86		0.318	34.42		0.318	9.38		0.318	16.92
		0.318	36.94		0.319	34.46		0.318	9.42		0.318	17.02
		0.319	36.94		0.319	34.46		0.319	9.42		0.319	17.06
		0.319	36.94		0.319	34.54		0.319	9.44		0.319	17.14
		0.319	36.98		0.319	34.58		0.319	9.48		0.319	17.18
		0.32	37.02		0.32	34.62		0.319	9.48		0.32	17.2
		0.32	37.06		0.32	34.64		0.32	9.52		0.32	17.32
		0.32	37.08		0.32	34.68		0.32	9.52		0.32	17.36
		0.321	37.12		0.321	34.72		0.32	9.48		0.32	17.44
		0.321	37.16		0.321	34.8		0.321	9.48		0.321	17.46
		0.321	37.2		0.321	34.8		0.321	9.52		0.321	17.5
		0.322	37.3		0.322	34.8		0.321	9.56		0.321	17.54
		0.322	37.34		0.322	34.84		0.322	9.52		0.322	17.58
		0.322	37.38		0.322	34.88		0.322	9.56		0.322	17.58
		0.323	37.42		0.323	34.94		0.322	9.6		0.322	17.62
		0.323	37.46		0.323	34.98		0.323	9.64		0.322	17.68
		0.324	37.54		0.324	35.06		0.323	9.6		0.323	17.8
		0.324	37.56		0.324	35.1		0.324	9.6		0.323	17.84
		0.324	37.64		0.324	35.16		0.324	9.64		0.324	17.92
		0.324	37.68		0.325	35.24		0.324	9.64		0.324	17.92
		0.325	37.68		0.325	35.28		0.325	9.6		0.324	17.94
		0.325	37.72		0.325	35.32		0.325	9.64		0.325	18.06
		0.325	37.76		0.326	35.32		0.325	9.64		0.325	18.1
		0.326	37.76		0.326	35.36		0.325	9.68		0.325	18.16
		0.326	37.78		0.326	35.38		0.326	9.7		0.326	18.2
		0.326	37.78		0.326	35.42		0.326	9.74		0.326	18.32
		0.326	37.82		0.327	35.46		0.326	9.74		0.326	18.4
		0.327	37.82		0.327	35.54		0.327	9.74		0.327	18.42
		0.327	37.86		0.327	35.58		0.327	9.74		0.327	18.5
		0.327	37.9		0.328	35.68		0.327	9.74		0.327	18.54
		0.328	37.94		0.328	35.72		0.327	9.74		0.328	18.62
		0.328	37.98		0.329	35.72		0.328	9.74		0.328	18.68
		0.329	38.08		0.329	35.72		0.328	9.74		0.329	18.76
		0.329	38.08		0.329	35.76		0.329	9.78		0.329	18.8
		0.33	38.16		0.329	35.84		0.329	9.78		0.329	18.84
		0.33	38.2		0.33	35.86		0.329	9.78		0.329	18.88
		0.33	38.28		0.33	35.9		0.33	9.82		0.33	18.98
		0.331	38.3		0.33	35.9		0.33	9.86		0.33	19.02
		0.331	38.34		0.331	35.9		0.33	9.86		0.33	19.06
		0.331	38.38		0.331	35.98		0.331	9.86		0.331	19.06
		0.331	38.42		0.331	36.02		0.331	9.9		0.331	19.1
		0.332	38.5		0.332	36.02		0.331	9.9		0.331	19.14
		0.332	38.52		0.332	36.06		0.332	9.9		0.331	19.16
		0.332	38.56		0.332	36.12		0.332	9.92		0.332	19.24
		0.333	38.56		0.333	36.2		0.332	9.96		0.332	19.32
		0.333	38.56		0.333	36.28		0.333	9.92		0.332	19.38
		0.334	38.64		0.334	36.32		0.333	9.92		0.333	19.46
		0.334	38.68		0.334	36.34		0.334	9.96		0.333	19.46
		0.334	38.76		0.334	36.38		0.334	9.92		0.334	19.54
		0.334	38.76		0.335	36.42		0.334	9.9		0.334	19.58
		0.335	38.78		0.335	36.46		0.335	9.9		0.334	19.64
		0.335	38.82		0.335	36.5		0.335	9.92		0.335	19.72
		0.335	38.86		0.335	36.54		0.335	9.96		0.335	19.76
		0.336	38.9		0.336	36.58		0.336	9.96		0.335	19.8
		0.336	38.94		0.336	36.6		0.336	10		0.336	19.86
		0.336	38.98		0.336	36.64		0.336	10		0.336	19.94
		0.336	39.04		0.337	36.68		0.336	10		0.336	20.06
		0.337	39.04		0.337	36.72		0.337	10.04		0.337	20.1
		0.337	39.08		0.337	36.76		0.337	10.04		0.337	20.16
		0.337	39.04		0.337	36.82		0.337	10.04		0.337	20.2
		0.338	39.08		0.338	36.86		0.337	10.08		0.338	20.24
		0.338	39.16		0.339	36.9		0.338	10.08		0.338	20.32
		0.339	39.16		0.339	36.9		0.338	10.08		0.339	20.34
		0.339	39.24		0.339	36.94		0.339	10.12		0.339	20.42
		0.34	39.26		0.339	37.02		0.339	10.12		0.339	20.46
		0.34	39.3		0.34	37.02		0.339	10.12		0.339	20.5
		0.34	39.42		0.34	37.06		0.34	10.12		0.34	20.6
		0.341	39.46		0.34	37.12		0.34	10.12		0.34	20.64
		0.341	39.46		0.341	37.12		0.34	10.16		0.34	20.72
		0.341	39.48		0.341	37.16		0.341	10.16		0.341	20.76
		0.341	39.52		0.341	37.16		0.341	10.18		0.341	20.76
		0.342	39.6		0.342	37.24		0.341	10.18		0.341	20.76
		0.342	39.68		0.342	37.28		0.342	10.18		0.341	20.82
		0.342	39.68		0.342	37.34		0.342	10.22		0.342	20.9
		0.342	39.68		0.343	37.42		0.342	10.22		0.342	20.94
		0.343	39.72		0.343	37.46		0.343	10.22		0.342	21.02
		0.343	39.78		0.344	37.46		0.343	10.22		0.343	21.06
		0.344	39.78		0.344	37.5		0.344	10.26		0.344	21.06
		0.344	39.86		0.344	37.54		0.344	10.26		0.344	21.08
		0.344	39.9		0.345	37.56		0.344	10.26		0.344	21.08
		0.345	39.9		0.345	37.64		0.345	10.3		0.345	21.12
		0.345	39.96		0.345	37.68		0.345	10.3		0.345	21.16
		0.345	40		0.346	37.72		0.345	10.34		0.345	21.2
		0.346	40		0.346	37.76		0.345	10.34		0.346	21.24
		0.346	40.04		0.346	37.82		0.346	10.38		0.346	21.28
		0.346	40.08		0.346	37.86		0.346	10.38		0.346	21.32
		0.347	40.12		0.347	37.9		0.346	10.38		0.346	21.42
		0.347	40.16		0.347	37.9		0.346	10.38		0.347	21.46
		0.347	40.2		0.347	37.94		0.347	10.38		0.347	21.5
		0.348	40.22		0.347	38.02		0.347	10.38		0.347	21.56
		0.348	40.22		0.348	38.04		0.347	10.4		0.348	21.6
		0.349	40.34		0.348	38.04		0.348	10.4		0.348	21.68
		0.349	40.38		0.349	38.04		0.348	10.38		0.349	21.72
		0.349	40.42		0.349	38.12		0.349	10.38		0.349	21.76
		0.35	40.46		0.349	38.16		0.349	10.38		0.349	21.8
		0.35	40.52		0.35	38.2		0.349	10.44		0.349	21.82
		0.35	40.56		0.35	38.24		0.35	10.4		0.35	21.9
		0.351	40.6		0.35	38.24		0.35	10.4		0.35	21.98
		0.351	40.68		0.351	38.28		0.351	10.4		0.35	22.02
		0.351	40.68		0.351	38.34		0.351	10.44		0.351	22.08
		0.351	40.74		0.351	38.38		0.351	10.44		0.351	22.12
		0.352	40.74		0.352	38.42		0.351	10.48		0.351	22.24
		0.352	40.78		0.352	38.42		0.352	10.48		0.351	22.24
		0.353	40.78		0.353	38.5		0.353	10.52		0.352	22.28
		0.353	40.78		0.353	38.56		0.353	10.56		0.353	22.34
		0.353	40.86		0.353	38.6		0.353	10.6		0.353	22.38
		0.354	40.96		0.354	38.64		0.354	10.6		0.353	22.46
		0.354	41.04		0.354	38.72		0.354	10.6		0.354	22.46
		0.354	41.08		0.354	38.76		0.354	10.6		0.354	22.52
		0.354	41.08		0.355	38.82		0.354	10.6		0.354	22.56
		0.355	41.08		0.355	38.86		0.354	10.6		0.355	22.64
		0.355	41.08		0.355	38.9		0.355	10.6		0.355	22.72
		0.355	41.08		0.355	38.9		0.355	10.64		0.355	22.76
		0.356	41.12		0.356	38.94		0.355	10.64		0.355	22.82
		0.356	41.12		0.356	38.98		0.356	10.66		0.356	22.86
		0.356	41.18		0.356	39		0.356	10.66		0.356	22.86
		0.357	41.22		0.357	39.04		0.356	10.66		0.356	22.98
		0.358	41.26		0.357	39.08		0.356	10.64		0.357	23
		0.358	41.34		0.358	39.08		0.357	10.64		0.357	23.08
		0.358	41.38		0.358	39.12		0.358	10.64		0.358	23.16
		0.359	41.44		0.358	39.16		0.358	10.7		0.358	23.24
		0.359	41.52		0.358	39.2		0.358	10.7		0.358	23.3
		0.359	41.56		0.359	39.24		0.359	10.7		0.359	23.34
		0.359	41.6		0.359	39.26		0.359	10.74		0.359	23.42
		0.36	41.6		0.359	39.38		0.359	10.74		0.359	23.46
		0.36	41.6		0.36	39.38		0.36	10.74		0.359	23.5
		0.36	41.66		0.36	39.42		0.36	10.78		0.36	23.56
		0.36	41.7		0.361	39.42		0.36	10.82		0.36	23.6
		0.361	41.74		0.361	39.42		0.361	10.82		0.36	23.68
		0.361	41.78		0.361	39.46		0.361	10.82		0.36	23.72
		0.361	41.82		0.361	39.52		0.361	10.86		0.361	23.78
		0.362	41.86		0.362	39.56		0.361	10.86		0.361	23.86
		0.362	41.86		0.362	39.64		0.362	10.86		0.362	23.9
		0.363	41.9		0.363	39.68		0.363	10.9		0.362	23.9
		0.363	41.92		0.363	39.72		0.363	10.9		0.363	23.94
		0.363	41.92		0.363	39.78		0.363	10.92		0.363	24.04
		0.363	41.96		0.364	39.82		0.363	10.92		0.363	24.12
		0.364	42		0.364	39.86		0.364	11		0.364	24.2
		0.364	42.04		0.364	39.94		0.364	11		0.364	24.22
		0.364	42.04		0.364	39.96		0.364	11		0.364	24.26
		0.365	42.12		0.365	40		0.365	11		0.365	24.34
		0.365	42.18		0.365	40.04		0.365	11		0.365	24.42
		0.365	42.14		0.365	40.08		0.365	11		0.365	24.48
		0.366	42.18		0.366	40.12		0.365	11		0.365	24.52
		0.366	42.26		0.366	40.16		0.366	11.04		0.366	24.6
		0.366	42.3		0.366	40.2		0.366	11.08		0.366	24.68
		0.367	42.38		0.366	40.22		0.366	11.08		0.366	24.74
		0.367	42.4		0.367	40.22		0.366	11.08		0.367	24.82
		0.368	42.48		0.368	40.26		0.367	11.08		0.367	24.86
		0.368	42.48		0.368	40.3		0.368	11.08		0.368	24.9
		0.368	42.52		0.368	40.34		0.368	11.12		0.368	24.96
		0.369	42.56		0.369	40.38		0.368	11.12		0.368	25.04
		0.369	42.6		0.369	40.42		0.369	11.12		0.368	25.04
		0.369	42.64		0.369	40.48		0.369	11.12		0.369	25.08
		0.37	42.64		0.37	40.56		0.369	11.12		0.369	25.16
		0.37	42.64		0.37	40.56		0.37	11.14		0.369	25.22
		0.37	42.7		0.37	40.6		0.37	11.12		0.37	25.34
		0.37	42.7		0.371	40.64		0.37	11.14		0.37	25.38
		0.371	42.78		0.371	40.68		0.371	11.14		0.37	25.42
		0.371	42.78		0.371	40.7		0.371	11.18		0.371	25.42
		0.371	42.86		0.372	40.74		0.371	11.22		0.371	25.44
		0.371	42.92		0.372	40.82		0.371	11.22		0.371	25.48
		0.372	42.92		0.373	40.82		0.372	11.22		0.372	25.56
		0.373	42.96		0.373	40.9		0.372	11.26		0.373	25.64
		0.373	43		0.373	40.96		0.373	11.26		0.373	25.74
		0.373	43.04		0.373	41		0.373	11.26		0.373	25.86
		0.373	43.08		0.374	41.04		0.373	11.3		0.374	25.96
		0.374	43.08		0.374	41.08		0.374	11.3		0.374	26
		0.374	43.12		0.374	41.12		0.374	11.3		0.374	26.04
		0.374	43.18		0.375	41.16		0.374	11.26		0.374	26.08
		0.375	43.18		0.375	41.18		0.374	11.26		0.375	26.12
		0.375	43.22		0.375	41.22		0.375	11.26		0.375	26.18
		0.375	43.22		0.375	41.26		0.375	11.26		0.375	26.22
		0.376	43.22		0.376	41.3		0.375	11.26		0.375	26.3
		0.376	43.26		0.376	41.34		0.375	11.26		0.376	26.38
		0.376	43.34		0.376	41.38		0.376	11.3		0.376	26.44
		0.377	43.4		0.376	41.42		0.376	11.34		0.376	26.52
		0.377	43.44		0.377	41.44		0.376	11.34		0.377	26.56
		0.378	43.48		0.378	41.48		0.377	11.34		0.377	26.56
		0.378	43.52		0.378	41.52		0.378	11.4		0.378	26.64
		0.378	43.56		0.378	41.56		0.378	11.44		0.378	26.66
		0.379	43.66		0.379	41.6		0.378	11.44		0.378	26.74
		0.379	43.7		0.379	41.64		0.379	11.44		0.378	26.78
		0.379	43.7		0.379	41.66		0.379	11.44		0.379	26.82
		0.379	43.74		0.38	41.74		0.379	11.44		0.379	26.88
		0.38	43.82		0.38	41.74		0.38	11.48		0.379	26.96
		0.38	43.82		0.38	41.74		0.38	11.48		0.38	27.04
		0.38	43.82		0.381	41.78		0.38	11.48		0.38	27.08
		0.381	43.82		0.381	41.86		0.38	11.48		0.38	27.14
		0.381	43.84		0.381	41.9		0.381	11.48		0.381	27.14
		0.381	43.84		0.381	41.96		0.381	11.52		0.381	27.18
		0.381	43.92		0.382	42.04		0.381	11.52		0.381	27.3
		0.382	43.96		0.382	42.08		0.382	11.56		0.381	27.34
		0.383	44		0.383	42.08		0.382	11.52		0.382	27.4
		0.383	44.04		0.383	42.14		0.383	11.52		0.383	27.44
		0.383	44.04		0.383	42.14		0.383	11.56		0.383	27.52
		0.383	44.08		0.384	42.22		0.383	11.56		0.383	27.62
		0.384	44.1		0.384	42.26		0.383	11.56		0.384	27.66
		0.384	44.14		0.384	42.3		0.384	11.56		0.384	27.7
		0.384	44.18		0.384	42.38		0.384	11.56		0.384	27.78
		0.385	44.22		0.385	42.44		0.384	11.6		0.385	27.82
		0.385	44.26		0.385	42.48		0.385	11.6		0.385	27.88
		0.385	44.3		0.385	42.48		0.385	11.6		0.385	27.96
		0.386	44.32		0.386	42.52		0.385	11.62		0.385	28
		0.386	44.36		0.386	42.52		0.385	11.62		0.386	28.08
		0.386	44.44		0.386	42.56		0.386	11.66		0.386	28.14
		0.387	44.52		0.387	42.56		0.386	11.7		0.386	28.26
		0.387	44.56		0.387	42.56		0.387	11.74		0.386	28.3
		0.388	44.58		0.388	42.66		0.387	11.74		0.387	28.34
		0.388	44.62		0.388	42.74		0.388	11.74		0.388	28.34
		0.388	44.66		0.388	42.78		0.388	11.74		0.388	28.34
		0.389	44.7		0.389	42.86		0.388	11.74		0.388	28.4
		0.389	44.7		0.389	42.88		0.389	11.74		0.388	28.48
		0.389	44.74		0.389	42.88		0.389	11.74		0.389	28.52
		0.389	44.74		0.39	42.96		0.389	11.78		0.389	28.56
		0.39	44.74		0.39	42.96		0.39	11.82		0.389	28.62
		0.39	44.78		0.39	43		0.39	11.86		0.39	28.7
		0.39	44.82		0.39	43.04		0.39	11.86		0.39	28.74
		0.391	44.84		0.391	43.08		0.391	11.86		0.39	28.78
		0.391	44.88		0.391	43.12		0.391	11.86		0.391	28.82
		0.391	44.92		0.391	43.18		0.391	11.86		0.391	28.88
		0.391	44.96		0.392	43.22		0.391	11.86		0.391	29
		0.392	45		0.392	43.26		0.392	11.86		0.392	29.06
		0.392	45.04		0.393	43.3		0.392	11.86		0.392	29.14
		0.393	45.04		0.393	43.34		0.393	11.88		0.393	29.22
		0.393	45.06		0.393	43.36		0.393	11.88		0.393	29.26
		0.393	45.1		0.393	43.36		0.393	11.88		0.393	29.32
		0.394	45.14		0.394	43.4		0.393	11.92		0.394	29.36
		0.394	45.14		0.394	43.44		0.394	11.92		0.394	29.44
		0.394	45.18		0.394	43.48		0.394	11.92		0.394	29.48
		0.395	45.22		0.395	43.52		0.394	11.92		0.394	29.58
		0.395	45.26		0.395	43.56		0.395	11.96		0.395	29.66
		0.395	45.32		0.395	43.6		0.395	12		0.395	29.7
		0.396	45.36		0.396	43.62		0.395	12		0.395	29.74
		0.396	45.4		0.396	43.7		0.396	12		0.396	29.78
		0.396	45.4		0.396	43.78		0.396	12		0.396	29.8
		0.397	45.44		0.397	43.82		0.396	12.04		0.396	29.88
		0.398	45.44		0.397	43.84		0.397	12.04		0.396	29.88
		0.398	45.48		0.398	43.92		0.397	12.04		0.397	29.96
		0.398	45.52		0.398	44		0.398	12.08		0.398	30
		0.398	45.58		0.398	44.04		0.398	12.1		0.398	30.04
		0.399	45.62		0.399	44.08		0.398	12.14		0.398	30.14
		0.399	45.7		0.399	44.08		0.399	12.14		0.398	30.18
		0.399	45.7		0.399	44.14		0.399	12.14		0.399	30.22
		0.399	45.74		0.4	44.14		0.399	12.14		0.399	30.26
		0.4	45.78		0.4	44.14		0.4	12.14		0.4	30.28
		0.4	45.78		0.4	44.18		0.4	12.18		0.4	30.36
		0.4	45.8		0.401	44.22		0.4	12.22		0.4	30.44
		0.4	45.8		0.401	44.26		0.4	12.22		0.4	30.48
		0.401	45.84		0.401	44.36		0.401	12.22		0.401	30.54
		0.401	45.84		0.401	44.44		0.401	12.22		0.401	30.58
		0.401	45.84		0.402	44.44		0.401	12.22		0.401	30.7
		0.402	45.88		0.402	44.48		0.402	12.22		0.402	30.74
		0.403	45.92		0.403	44.52		0.402	12.22		0.402	30.8
		0.403	45.96		0.403	44.56		0.403	12.26		0.403	30.84
		0.403	46		0.403	44.58		0.403	12.22		0.403	30.96
		0.404	46		0.403	44.58		0.403	12.26		0.403	31.02
		0.404	46.06		0.404	44.62		0.403	12.3		0.404	31.06
		0.404	46.06		0.404	44.62		0.404	12.34		0.404	31.1
		0.405	46.1		0.404	44.66		0.404	12.34		0.404	31.14
		0.405	46.14		0.405	44.7		0.404	12.34		0.404	31.18
		0.405	46.18		0.405	44.74		0.405	12.36		0.405	31.24
		0.405	46.18		0.405	44.78		0.405	12.36		0.405	31.28
		0.406	46.22		0.406	44.82		0.405	12.4		0.405	31.32
		0.406	46.22		0.406	44.84		0.406	12.4		0.406	31.4
		0.406	46.26		0.406	44.88		0.406	12.4		0.406	31.44
		0.407	46.26		0.407	44.92		0.406	12.44		0.406	31.5
		0.407	46.26		0.407	44.96		0.407	12.4		0.406	31.54
		0.408	46.28		0.408	44.96		0.408	12.4		0.407	31.62
		0.408	46.32		0.408	45.06		0.408	12.4		0.407	31.66
		0.408	46.32		0.408	45.1		0.408	12.44		0.408	31.72
		0.409	46.36		0.409	45.18		0.408	12.48		0.408	31.8
		0.409	46.32		0.409	45.18		0.409	12.48		0.408	31.8
		0.409	46.32		0.409	45.22		0.409	12.48		0.409	31.84
		0.409	46.32		0.41	45.3		0.409	12.48		0.409	31.92
		0.41	46.36		0.41	45.32		0.41	12.52		0.409	31.98
		0.41	46.36		0.41	45.36		0.41	12.56		0.41	32.1
		0.41	46.32		0.41	45.4		0.41	12.56		0.41	32.18
		0.41	46.32		0.411	45.44		0.41	12.58		0.41	32.22
		0.411	46.32		0.411	45.52		0.411	12.58		0.411	32.24
		0.411	46.32		0.411	45.54		0.411	12.58		0.411	32.36
		0.412	46.36		0.412	45.58		0.411	12.58		0.411	32.46
		0.412	46.4		0.412	45.58		0.411	12.58		0.412	32.54
		0.413	46.48		0.413	45.58		0.412	12.58		0.413	32.62
		0.413	46.5		0.413	45.66		0.412	12.58		0.413	32.66
		0.413	46.5		0.413	45.66		0.413	12.66		0.413	32.7
		0.414	46.54		0.413	45.7		0.413	12.66		0.413	32.76
		0.414	46.62		0.414	45.66		0.413	12.7		0.414	32.8
		0.414	46.62		0.414	45.7		0.414	12.7		0.414	32.84
		0.415	46.62		0.414	45.78		0.414	12.7		0.414	32.88
		0.415	46.62		0.415	45.8		0.415	12.74		0.414	32.94
		0.415	46.66		0.415	45.8		0.415	12.74		0.415	33.02
		0.415	46.7		0.415	45.88		0.415	12.74		0.415	33.1
		0.416	46.66		0.416	45.88		0.415	12.74		0.415	33.1
		0.416	46.7		0.416	45.96		0.416	12.74		0.416	33.14
		0.416	46.74		0.416	45.96		0.416	12.78		0.416	33.24
		0.416	46.74		0.417	46.02		0.416	12.78		0.416	33.32
		0.417	46.76		0.417	46.06		0.417	12.82		0.416	33.4
		0.418	46.76		0.418	46.14		0.418	12.82		0.417	33.4
		0.418	46.8		0.418	46.22		0.418	12.82		0.418	33.46
		0.418	46.8		0.418	46.26		0.418	12.82		0.418	33.54
		0.418	46.84		0.419	46.26		0.418	12.84		0.418	33.66
		0.419	46.88		0.419	46.28		0.419	12.78		0.419	33.72
		0.419	46.92		0.419	46.32		0.419	12.78		0.419	33.76
		0.419	46.96		0.42	46.4		0.419	12.82		0.419	33.84
		0.42	46.96		0.42	46.44		0.419	12.84		0.42	33.88
		0.42	47		0.42	46.48		0.42	12.84		0.42	33.94
		0.42	47		0.42	46.5		0.42	12.84		0.42	33.98
		0.421	47.02		0.421	46.54		0.42	12.84		0.42	34.02
		0.421	47.06		0.421	46.62		0.421	12.84		0.421	34.06
		0.421	47.1		0.421	46.62		0.421	12.84		0.421	34.1
		0.422	47.14		0.421	46.62		0.421	12.88		0.421	34.16
		0.422	47.18		0.422	46.66		0.421	12.88		0.422	34.2
		0.423	47.18		0.423	46.7		0.422	12.88		0.422	34.28
		0.423	47.22		0.423	46.76		0.422	12.92		0.423	34.36
		0.423	47.24		0.423	46.8		0.423	12.92		0.423	34.42
		0.424	47.28		0.424	46.8		0.423	12.96		0.423	34.5
		0.424	47.28		0.424	46.8		0.424	12.96		0.423	34.54
		0.424	47.32		0.424	46.84		0.424	13		0.424	34.58
		0.425	47.36		0.425	46.88		0.424	13.08		0.424	34.62
		0.425	47.4		0.425	46.96		0.425	13.08		0.424	34.68
		0.425	47.4		0.425	47		0.425	13.08		0.425	34.76
		0.425	47.48		0.426	47.02		0.425	13.08		0.425	34.8
		0.426	47.48		0.426	47.1		0.425	13.04		0.425	34.88
		0.426	47.5		0.426	47.14		0.426	13.04		0.425	34.94
		0.426	47.5		0.426	47.14		0.426	13.04		0.426	34.98
		0.426	47.58		0.427	47.18		0.426	13.08		0.426	35.1
		0.427	47.54		0.428	47.24		0.427	13.08		0.427	35.12
		0.427	47.54		0.428	47.28		0.427	13.14		0.427	35.16
		0.428	47.58		0.428	47.36		0.428	13.14		0.428	35.24
		0.428	47.58		0.428	47.4		0.428	13.18		0.428	35.32
		0.428	47.66		0.429	47.44		0.428	13.18		0.428	35.42
		0.429	47.62		0.429	47.48		0.429	13.18		0.429	35.5
		0.429	47.66		0.429	47.48		0.429	13.18		0.429	35.54
		0.429	47.7		0.429	47.54		0.429	13.22		0.429	35.6
		0.429	47.72		0.43	47.58		0.429	13.22		0.43	35.68
		0.43	47.72		0.43	47.62		0.43	13.26		0.43	35.76
		0.43	47.72		0.43	47.62		0.43	13.26		0.43	35.84
		0.43	47.72		0.431	47.66		0.43	13.26		0.43	35.86
		0.431	47.76		0.431	47.72		0.431	13.22		0.431	35.94
		0.431	47.76		0.431	47.76		0.431	13.22		0.431	35.98
		0.432	47.84		0.431	47.8		0.431	13.22		0.431	36.06
		0.432	47.92		0.432	47.84		0.431	13.22		0.432	36.08
		0.433	47.96		0.432	47.88		0.432	13.22		0.432	36.16
		0.433	47.98		0.433	47.92		0.433	13.26		0.433	36.2
		0.433	48.02		0.433	47.92		0.433	13.3		0.433	36.24
		0.434	48.06		0.434	47.98		0.433	13.32		0.433	36.32
		0.434	48.06		0.434	48.02		0.434	13.36		0.433	36.34
		0.434	48.06		0.434	48.02		0.434	13.36		0.434	36.38
		0.434	48.1		0.435	48.06		0.434	13.36		0.434	36.42
		0.435	48.14		0.435	48.1		0.435	13.4		0.434	36.46
		0.435	48.18		0.435	48.14		0.435	13.4		0.435	36.58
		0.435	48.2		0.436	48.14		0.435	13.44		0.435	36.64
		0.436	48.24		0.436	48.24		0.435	13.44		0.435	36.72
		0.436	48.24		0.436	48.36		0.436	13.44		0.436	36.76
		0.436	48.28		0.437	48.4		0.436	13.44		0.436	36.8
		0.436	48.36		0.437	48.44		0.436	13.44		0.436	36.86
		0.437	48.4		0.438	48.46		0.437	13.44		0.437	36.9
		0.437	48.4		0.438	48.46		0.437	13.48		0.437	36.94
		0.438	48.44		0.438	48.5		0.438	13.48		0.438	37.02
		0.438	48.46		0.438	48.5		0.438	13.44		0.438	37.06
		0.438	48.5		0.439	48.54		0.438	13.48		0.438	37.16
		0.439	48.5		0.439	48.58		0.438	13.52		0.439	37.2
		0.439	48.5		0.439	48.62		0.439	13.52		0.439	37.3
		0.439	48.5		0.439	48.68		0.439	13.56		0.439	37.38
		0.44	48.54		0.44	48.76		0.439	13.58		0.44	37.42
		0.44	48.58		0.44	48.8		0.44	13.58		0.44	37.5
		0.44	48.58		0.44	48.84		0.44	13.62		0.44	37.54
		0.441	48.66		0.441	48.88		0.44	13.62		0.44	37.6
		0.441	48.72		0.441	48.92		0.441	13.62		0.441	37.64
		0.441	48.76		0.441	48.92		0.441	13.62		0.441	37.72
		0.442	48.8		0.441	48.94		0.441	13.62		0.441	37.82
		0.442	48.88		0.442	48.94		0.441	13.58		0.441	37.86
		0.443	48.88		0.443	48.94		0.442	13.62		0.442	37.9
		0.443	48.92		0.443	49.02		0.443	13.62		0.443	37.94
		0.443	48.92		0.443	49.06		0.443	13.62		0.443	37.98
		0.444	49.02		0.444	49.06		0.443	13.62		0.443	38.04
		0.444	49.02		0.444	49.14		0.444	13.66		0.443	38.04
		0.444	49.1		0.444	49.18		0.444	13.66		0.444	38.08
		0.444	49.14		0.445	49.24		0.444	13.66		0.444	38.2
		0.445	49.14		0.445	49.2		0.445	13.66		0.444	38.24
		0.445	49.18		0.445	49.28		0.445	13.7		0.445	38.34
		0.445	49.18		0.445	49.32		0.445	13.74		0.445	38.42
		0.446	49.2		0.446	49.32		0.445	13.74		0.445	38.46
		0.446	49.24		0.446	49.36		0.446	13.74		0.446	38.5
		0.446	49.24		0.446	49.4		0.446	13.8		0.446	38.52
		0.446	49.28		0.447	49.46		0.446	13.8		0.446	38.6
		0.447	49.32		0.447	49.5		0.446	13.8		0.447	38.68
		0.447	49.32		0.448	49.54		0.447	13.8		0.447	38.72
		0.448	49.36		0.448	49.58		0.447	13.8		0.448	38.78
		0.448	49.4		0.448	49.62		0.448	13.8		0.448	38.86
		0.448	49.46		0.449	49.66		0.448	13.8		0.448	38.98
		0.449	49.5		0.449	49.66		0.448	13.8		0.449	39.04
		0.449	49.54		0.449	49.68		0.449	13.84		0.449	39.12
		0.449	49.54		0.449	49.68		0.449	13.88		0.449	39.16
		0.45	49.58		0.45	49.72		0.449	13.88		0.45	39.24
		0.45	49.58		0.45	49.76		0.449	13.92		0.45	39.26
		0.451	49.62		0.45	49.76		0.45	13.88		0.45	39.34
		0.451	49.66		0.451	49.8		0.45	13.92		0.45	39.38
		0.451	49.68		0.451	49.88		0.45	13.92		0.451	39.42
		0.452	49.72		0.451	49.88		0.451	13.96		0.451	39.52
		0.452	49.8		0.451	49.9		0.451	13.96		0.451	39.6
		0.453	49.84		0.452	49.98		0.451	13.92		0.451	39.68
		0.453	49.88		0.453	50.02		0.452	13.96		0.452	39.72
		0.453	49.9		0.453	50.1		0.453	13.92		0.453	39.78
		0.453	49.94		0.453	50.16		0.453	13.92		0.453	39.78
		0.454	49.98		0.454	50.2		0.453	13.96		0.453	39.86
		0.454	50.06		0.454	50.2		0.454	13.96		0.453	39.9
		0.454	50.06		0.454	50.24		0.454	14		0.454	39.94
		0.454	50.06		0.455	50.36		0.454	14.04		0.454	39.96
		0.455	50.06		0.455	50.38		0.455	14.06		0.454	40.04
		0.455	50.06		0.455	50.42		0.455	14.1		0.455	40.08
		0.455	50.06		0.455	50.42		0.455	14.1		0.455	40.12
		0.455	50.06		0.456	50.46		0.455	14.1		0.455	40.2
		0.456	50.1		0.456	50.5		0.456	14.1		0.456	40.26
		0.456	50.16		0.456	50.54		0.456	14.14		0.456	40.34
		0.456	50.24		0.457	50.58		0.456	14.18		0.456	40.46
		0.457	50.28		0.457	50.62		0.457	14.18		0.457	40.48
		0.457	50.32		0.458	50.68		0.457	14.18		0.457	40.52
		0.458	50.32		0.458	50.72		0.458	14.22		0.458	40.6
		0.458	50.36		0.458	50.76		0.458	14.26		0.458	40.68
		0.458	50.42		0.458	50.8		0.458	14.26		0.458	40.78
		0.459	50.46		0.459	50.8		0.458	14.26		0.459	40.86
		0.459	50.5		0.459	50.84		0.459	14.26		0.459	40.9
		0.46	50.5		0.459	50.9		0.459	14.26		0.459	40.94
		0.46	50.5		0.46	50.94		0.459	14.26		0.459	41
		0.46	50.58		0.46	50.98		0.46	14.26		0.46	41.08
		0.46	50.62		0.46	50.98		0.46	14.26		0.46	41.12
		0.461	50.64		0.46	51.02		0.46	14.26		0.46	41.16
		0.461	50.68		0.461	51.1		0.461	14.26		0.461	41.18
		0.461	50.72		0.461	51.16		0.461	14.32		0.461	41.22
		0.462	50.8		0.462	51.16		0.461	14.32		0.461	41.3
		0.462	50.8		0.462	51.16		0.462	14.32		0.461	41.34
		0.463	50.84		0.463	51.2		0.462	14.36		0.462	41.42
		0.463	50.86		0.463	51.32		0.463	14.36		0.462	41.44
		0.463	50.86		0.463	51.36		0.463	14.36		0.463	41.48
		0.464	50.9		0.464	51.38		0.463	14.36		0.463	41.56
		0.464	50.94		0.464	51.42		0.464	14.4		0.463	41.56
		0.464	50.98		0.464	51.46		0.464	14.4		0.464	41.64
		0.464	51.02		0.465	51.5		0.464	14.4		0.464	41.66
		0.465	51.02		0.465	51.5		0.465	14.48		0.464	41.78
		0.465	51.02		0.465	51.54		0.465	14.48		0.465	41.9
		0.465	51.06		0.465	51.6		0.465	14.48		0.465	41.96
		0.465	51.06		0.466	51.68		0.465	14.48		0.465	42.04
		0.466	51.06		0.466	51.8		0.466	14.48		0.466	42.08
		0.466	51.1		0.466	51.84		0.466	14.44		0.466	42.14
		0.466	51.12		0.467	51.86		0.466	14.44		0.466	42.22
		0.467	51.16		0.467	51.86		0.466	14.44		0.467	42.3
		0.468	51.24		0.468	51.86		0.467	14.44		0.468	42.38
		0.468	51.28		0.468	51.9		0.468	14.44		0.468	42.44
		0.468	51.32		0.468	51.9		0.468	14.48		0.468	42.52
		0.469	51.36		0.468	51.94		0.468	14.48		0.468	42.6
		0.469	51.36		0.469	51.98		0.468	14.48		0.469	42.64
		0.469	51.38		0.469	52.06		0.469	14.48		0.469	42.64
		0.47	51.38		0.469	52.12		0.469	14.52		0.469	42.66
		0.47	51.46		0.47	52.12		0.469	14.58		0.469	42.74
		0.47	51.58		0.47	52.16		0.47	14.58		0.47	42.82
		0.47	51.6		0.47	52.16		0.47	14.62		0.47	42.88
		0.471	51.68		0.471	52.2		0.47	14.62		0.47	42.92
		0.471	51.68		0.471	52.32		0.471	14.62		0.47	42.96
		0.471	51.68		0.471	52.34		0.471	14.62		0.471	43
		0.472	51.72		0.472	52.38		0.471	14.66		0.471	43.08
		0.472	51.68		0.472	52.42		0.472	14.66		0.471	43.12
		0.473	51.72		0.473	52.5		0.472	14.66		0.472	43.18
		0.473	51.72		0.473	52.56		0.473	14.66		0.473	43.26
		0.473	51.76		0.473	52.6		0.473	14.7		0.473	43.34
		0.473	51.8		0.474	52.68		0.473	14.7		0.473	43.44
		0.474	51.84		0.474	52.72		0.474	14.74		0.473	43.48
		0.474	51.86		0.474	52.76		0.474	14.76		0.474	43.52
		0.474	51.86		0.475	52.82		0.474	14.8		0.474	43.56
		0.475	51.9		0.475	52.86		0.474	14.76		0.475	43.6
		0.475	51.94		0.475	52.86		0.475	14.8		0.475	43.7
		0.475	51.94		0.475	52.94		0.475	14.76		0.475	43.74
		0.476	51.98		0.476	52.94		0.475	14.76		0.475	43.84
		0.476	52.02		0.476	53.02		0.476	14.76		0.476	43.92
		0.476	52.02		0.476	53.04		0.476	14.76		0.476	44
		0.477	52.12		0.476	53.04		0.476	14.8		0.476	44.14
		0.477	52.08		0.477	53.04		0.476	14.8		0.477	44.18
		0.478	52.12		0.478	53.04		0.477	14.8		0.477	44.22
		0.478	52.12		0.478	53.16		0.477	14.84		0.478	44.26
		0.478	52.2		0.478	53.16		0.478	14.88		0.478	44.3
		0.479	52.24		0.478	53.2		0.478	14.88		0.478	44.36
		0.479	52.28		0.479	53.24		0.478	14.88		0.478	44.4
		0.479	52.32		0.479	53.3		0.479	14.88		0.479	44.44
		0.48	52.34		0.479	53.38		0.479	14.88		0.479	44.48
		0.48	52.42		0.48	53.42		0.479	14.88		0.479	44.56
		0.48	52.46		0.48	53.5		0.48	14.88		0.48	44.62
		0.48	52.46		0.48	53.56		0.48	14.92		0.48	44.7
		0.481	52.46		0.481	53.6		0.48	14.96		0.48	44.74
		0.481	52.5		0.481	53.6		0.481	15		0.48	44.78
		0.481	52.5		0.481	53.64		0.481	15.02		0.481	44.82
		0.481	52.54		0.482	53.68		0.481	15.02		0.481	44.92
		0.482	52.56		0.482	53.72		0.482	15.02		0.481	44.96
		0.483	52.6		0.483	53.78		0.483	15.02		0.482	45.04
		0.483	52.64		0.483	53.82		0.483	15.02		0.483	45.1
		0.483	52.68		0.483	53.86		0.483	15.06		0.483	45.14
		0.483	52.72		0.484	53.9		0.483	15.06		0.483	45.26
		0.484	52.72		0.484	53.98		0.484	15.1		0.484	45.3
		0.484	52.76		0.484	53.98		0.484	15.1		0.484	45.32
		0.484	52.8		0.484	54.08		0.484	15.1		0.484	45.4
		0.484	52.82		0.485	54.12		0.484	15.1		0.485	45.48
		0.485	52.86		0.485	54.12		0.485	15.14		0.485	45.58
		0.485	52.86		0.485	54.12		0.485	15.14		0.485	45.62
		0.485	52.9		0.486	54.16		0.485	15.14		0.485	45.74
		0.486	52.94		0.486	54.2		0.486	15.14		0.486	45.78
		0.486	52.94		0.486	54.24		0.486	15.14		0.486	45.84
		0.486	52.98		0.486	54.26		0.486	15.18		0.486	45.96
		0.487	53.02		0.487	54.3		0.486	15.18		0.486	46
		0.488	53.04		0.487	54.38		0.487	15.18		0.487	46.02
		0.488	53.08		0.488	54.46		0.488	15.22		0.488	46.06
		0.488	53.12		0.488	54.5		0.488	15.26		0.488	46.14
		0.489	53.2		0.488	54.52		0.488	15.28		0.488	46.22
		0.489	53.24		0.489	54.52		0.489	15.28		0.488	46.26
		0.489	53.28		0.489	54.56		0.489	15.28		0.489	46.32
		0.49	53.28		0.49	54.64		0.489	15.28		0.489	46.36
		0.49	53.38		0.49	54.72		0.489	15.28		0.489	46.4
		0.49	53.42		0.49	54.74		0.49	15.28		0.49	46.44
		0.49	53.5		0.491	54.82		0.49	15.28		0.49	46.5
		0.491	53.5		0.491	54.82		0.49	15.28		0.49	46.58
		0.491	53.5		0.492	54.9		0.491	15.28		0.491	46.62
		0.492	53.5		0.492	54.94		0.491	15.32		0.491	46.7
		0.492	53.54		0.492	54.98		0.492	15.32		0.492	46.76
		0.492	53.54		0.493	55		0.492	15.36		0.492	46.8
		0.492	53.54		0.493	55.08		0.492	15.4		0.492	46.88
		0.493	53.56		0.493	55.16		0.493	15.4		0.493	46.88
		0.493	53.56		0.493	55.12		0.493	15.44		0.493	46.96
		0.493	53.6		0.494	55.16		0.493	15.44		0.493	47.06
		0.494	53.64		0.494	55.2		0.493	15.44		0.494	47.14
		0.494	53.72		0.494	55.22		0.494	15.44		0.494	47.22
		0.494	53.76		0.494	55.3		0.494	15.44		0.494	47.22
		0.495	53.78		0.495	55.34		0.494	15.44		0.495	47.32
		0.495	53.82		0.495	55.38		0.495	15.44		0.495	47.4
		0.495	53.82		0.495	55.42		0.495	15.44		0.495	47.48
		0.496	53.86		0.496	55.48		0.495	15.44		0.495	47.5
		0.496	53.86		0.496	55.56		0.495	15.48		0.496	47.58
		0.497	53.94		0.497	55.6		0.496	15.48		0.496	47.66
		0.497	54.02		0.497	55.64		0.496	15.5		0.497	47.72
		0.497	54.02		0.497	55.64		0.497	15.5		0.497	47.8
		0.498	54.04		0.498	55.64		0.497	15.5		0.497	47.84
		0.498	54.04		0.498	55.72		0.497	15.5		0.498	47.92
		0.498	54.04		0.498	55.78		0.498	15.5		0.498	47.92
		0.499	54.08		0.499	55.82		0.498	15.54		0.498	48.02
		0.499	54.12		0.499	55.82		0.499	15.58		0.498	48.1
		0.499	54.16		0.499	55.9		0.499	15.58		0.499	48.14
		0.499	54.24		0.5	55.96		0.499	15.62		0.499	48.2
		0.5	54.26		0.5	56		0.499	15.58		0.499	48.2
		0.5	54.3		0.5	56		0.5	15.58		0.5	48.2
		0.5	54.3		0.5	56.04		0.5	15.62		0.5	48.2
		0.501	54.34		0.501	56.12		0.5	15.62		0.5	48.28
		0.501	54.34		0.502	56.2		0.501	15.66		0.5	48.36
		0.502	54.38		0.502	56.26		0.502	15.66		0.501	48.46
		0.502	54.42		0.502	56.3		0.502	15.74		0.502	48.54
		0.502	54.46		0.502	56.34		0.502	15.74		0.502	48.58
		0.503	54.46		0.503	56.38		0.502	15.76		0.502	48.66
		0.503	54.5		0.503	56.42		0.503	15.76		0.503	48.68
		0.503	54.52		0.503	56.44		0.503	15.8		0.503	48.76
		0.503	54.52		0.504	56.48		0.503	15.8		0.503	48.88
		0.504	54.56		0.504	56.52		0.503	15.8		0.504	48.94
		0.504	54.64		0.504	56.56		0.504	15.76		0.504	48.98
		0.504	54.68		0.504	56.64		0.504	15.76		0.504	49.06
		0.505	54.68		0.505	56.64		0.504	15.76		0.504	49.14
		0.505	54.72		0.505	56.68		0.505	15.74		0.505	49.2
		0.505	54.72		0.505	56.68		0.505	15.74		0.505	49.24
		0.506	54.74		0.505	56.7		0.505	15.74		0.505	49.32
		0.507	54.74		0.506	56.78		0.505	15.76		0.506	49.4
		0.507	54.78		0.507	56.82		0.506	15.8		0.506	49.46
		0.507	54.9		0.507	56.82		0.507	15.84		0.507	49.58
		0.507	54.94		0.507	56.9		0.507	15.84		0.507	49.62
		0.508	54.98		0.507	56.92		0.507	15.88		0.507	49.66
		0.508	55		0.508	57.04		0.508	15.92		0.507	49.68
		0.508	55.04		0.508	57.08		0.508	15.92		0.508	49.68
		0.509	55.08		0.508	57.16		0.508	15.92		0.508	49.8
		0.509	55.08		0.509	57.16		0.509	15.92		0.508	49.84
		0.509	55.08		0.509	57.18		0.509	15.96		0.509	49.88
		0.509	55.08		0.509	57.26		0.509	15.92		0.509	49.9
		0.51	55.08		0.51	57.3		0.51	15.96		0.509	49.98
		0.51	55.16		0.51	57.34		0.51	15.96		0.509	50.06
		0.51	55.2		0.51	57.38		0.51	15.98		0.51	50.06
		0.51	55.22		0.511	57.42		0.51	15.98		0.51	50.14
		0.511	55.22		0.511	57.48		0.511	15.98		0.511	50.2
		0.512	55.22		0.512	57.48		0.512	16.06		0.511	50.28
		0.512	55.26		0.512	57.52		0.512	16.06		0.512	50.38
		0.512	55.26		0.512	57.52		0.512	16.1		0.512	50.46
		0.512	55.3		0.513	57.6		0.512	16.06		0.512	50.46
		0.513	55.34		0.513	57.7		0.513	16.06		0.513	50.54
		0.513	55.38		0.513	57.74		0.513	16.06		0.513	50.62
		0.513	55.42		0.513	57.82		0.513	16.06		0.513	50.68
		0.514	55.46		0.514	57.86		0.513	16.06		0.514	50.76
		0.514	55.48		0.514	57.9		0.514	16.06		0.514	50.8
		0.514	55.48		0.514	57.92		0.514	16.1		0.514	50.84
		0.515	55.56		0.515	57.92		0.514	16.14		0.514	50.9
		0.515	55.6		0.515	57.96		0.515	16.14		0.515	50.98
		0.515	55.68		0.515	57.96		0.515	16.14		0.515	51.02
		0.516	55.72		0.515	57.96		0.515	16.14		0.515	51.1
		0.517	55.74		0.516	58.08		0.515	16.14		0.516	51.12
		0.517	55.78		0.517	58.12		0.516	16.14		0.516	51.2
		0.517	55.86		0.517	58.14		0.517	16.18		0.517	51.24
		0.517	55.9		0.517	58.18		0.517	16.18		0.517	51.32
		0.518	55.9		0.518	58.18		0.517	16.18		0.517	51.38
		0.518	55.9		0.518	58.26		0.518	16.18		0.517	51.42
		0.518	55.9		0.518	58.3		0.518	16.18		0.518	51.5
		0.519	55.94		0.519	58.34		0.518	16.22		0.518	51.6
		0.519	55.9		0.519	58.4		0.519	16.22		0.518	51.64
		0.519	55.94		0.519	58.48		0.519	16.18		0.519	51.72
		0.519	55.96		0.52	58.56		0.519	16.18		0.519	51.76
		0.52	56		0.52	58.62		0.52	16.22		0.519	51.84
		0.52	56.08		0.52	58.66		0.52	16.24		0.52	51.9
		0.52	56.04		0.52	58.74		0.52	16.24		0.52	51.94
		0.52	56.08		0.521	58.78		0.52	16.24		0.52	52.02
		0.521	56.08		0.522	58.82		0.521	16.24		0.521	52.08
		0.522	56.12		0.522	58.86		0.521	16.28		0.522	52.2
		0.522	56.12		0.522	58.88		0.522	16.32		0.522	52.28
		0.522	56.16		0.522	58.92		0.522	16.32		0.522	52.34
		0.523	56.2		0.523	58.96		0.522	16.32		0.522	52.34
		0.523	56.26		0.523	59		0.522	16.36		0.523	52.42
		0.523	56.26		0.523	59.04		0.523	16.4		0.523	52.5
		0.524	56.3		0.523	59.08		0.523	16.4		0.523	52.56
		0.524	56.3		0.524	59.1		0.523	16.4		0.524	52.6
		0.524	56.34		0.524	59.18		0.524	16.4		0.524	52.64
		0.525	56.38		0.524	59.26		0.524	16.36		0.524	52.68
		0.525	56.42		0.525	59.3		0.524	16.36		0.524	52.76
		0.525	56.44		0.525	59.34		0.525	16.36		0.525	52.86
		0.525	56.48		0.525	59.34		0.525	16.36		0.525	52.9
		0.526	56.52		0.525	59.34		0.525	16.32		0.525	52.94
		0.527	56.56		0.526	59.36		0.526	16.36		0.525	52.94
		0.527	56.56		0.527	59.4		0.526	16.4		0.526	52.98
		0.527	56.64		0.527	59.44		0.527	16.44		0.526	53.04
		0.527	56.68		0.527	59.48		0.527	16.44		0.527	53.12
		0.528	56.68		0.528	59.52		0.527	16.46		0.527	53.16
		0.528	56.7		0.528	59.6		0.528	16.5		0.527	53.16
		0.528	56.7		0.528	59.62		0.528	16.5		0.528	53.24
		0.528	56.74		0.529	59.7		0.528	16.54		0.528	53.3
		0.529	56.74		0.529	59.74		0.529	16.54		0.528	53.38
		0.529	56.74		0.529	59.78		0.529	16.54		0.529	53.38
		0.529	56.78		0.53	59.88		0.529	16.5		0.529	53.46
		0.53	56.82		0.53	59.92		0.529	16.5		0.529	53.54
		0.53	56.86		0.53	59.96		0.53	16.54		0.53	53.64
		0.53	56.86		0.53	59.96		0.53	16.5		0.53	53.72
		0.531	56.92		0.531	60		0.53	16.5		0.53	53.82
		0.531	56.92		0.531	60.04		0.531	16.54		0.531	53.9
		0.532	57		0.532	60.08		0.531	16.54		0.531	53.98
		0.532	57.04		0.532	60.14		0.532	16.54		0.532	54.08
		0.532	57.08		0.532	60.18		0.532	16.5		0.532	54.12
		0.533	57.08		0.533	60.22		0.532	16.5		0.532	54.16
		0.533	57.08		0.533	60.26		0.532	16.46		0.533	54.2
		0.533	57.08		0.533	60.3		0.533	16.46		0.533	54.3
		0.534	57.08		0.533	60.32		0.533	16.5		0.533	54.38
		0.534	57.12		0.534	60.4		0.533	16.5		0.534	54.46
		0.534	57.12		0.534	60.44		0.534	16.54		0.534	54.5
		0.534	57.16		0.534	60.48		0.534	16.54		0.534	54.56
		0.535	57.18		0.535	60.52		0.534	16.54		0.534	54.56
		0.535	57.26		0.535	60.56		0.535	16.54		0.535	54.64
		0.535	57.26		0.535	60.56		0.535	16.58		0.535	54.68
		0.536	57.3		0.536	60.62		0.535	16.58		0.535	54.72
		0.536	57.34		0.537	60.7		0.536	16.58		0.535	54.78
		0.537	57.38		0.537	60.78		0.537	16.66		0.536	54.82
		0.537	57.42		0.537	60.84		0.537	16.7		0.536	54.9
		0.537	57.42		0.537	60.96		0.537	16.7		0.537	54.94
		0.537	57.44		0.538	61		0.538	16.7		0.537	54.98
		0.538	57.48		0.538	61.04		0.538	16.7		0.537	55
		0.538	57.48		0.538	61.04		0.538	16.7		0.538	55.08
		0.538	57.52		0.539	61.04		0.538	16.7		0.538	55.2
		0.539	57.56		0.539	61.06		0.539	16.66		0.538	55.26
		0.539	57.56		0.539	61.06		0.539	16.7		0.539	55.3
		0.539	57.6		0.54	61.14		0.539	16.7		0.539	55.34
		0.54	57.64		0.54	61.18		0.539	16.72		0.539	55.46
		0.54	57.66		0.54	61.22		0.54	16.76		0.54	55.52
		0.54	57.66		0.54	61.26		0.54	16.76		0.54	55.6
		0.54	57.7		0.541	61.28		0.54	16.76		0.54	55.68
		0.541	57.7		0.541	61.36		0.541	16.76		0.541	55.72
		0.541	57.7		0.542	61.4		0.541	16.76		0.541	55.74
		0.542	57.74		0.542	61.44		0.542	16.76		0.542	55.82
		0.542	57.78		0.542	61.48		0.542	16.76		0.542	55.9
		0.543	57.82		0.542	61.52		0.542	16.76		0.542	55.96
		0.543	57.86		0.543	61.58		0.542	16.76		0.543	56.04
		0.543	57.9		0.543	61.62		0.543	16.8		0.543	56.08
		0.544	57.96		0.543	61.66		0.543	16.8		0.543	56.16
		0.544	58		0.544	61.7		0.543	16.84		0.543	56.2
		0.544	58.04		0.544	61.74		0.544	16.88		0.544	56.22
		0.545	58.12		0.544	61.8		0.544	16.88		0.544	56.3
		0.545	58.14		0.545	61.8		0.544	16.94		0.544	56.38
		0.545	58.18		0.545	61.84		0.545	16.94		0.545	56.44
		0.545	58.22		0.546	61.92		0.545	16.94		0.545	56.48
		0.546	58.26		0.546	61.96		0.545	16.94		0.545	56.52
		0.546	58.22		0.547	62.02		0.546	16.94		0.546	56.6
		0.547	58.22		0.547	62.1		0.546	17.02		0.546	56.7
		0.547	58.26		0.547	62.14		0.547	16.98		0.547	56.82
		0.547	58.26		0.548	62.22		0.547	17.02		0.547	56.9
		0.547	58.3		0.548	62.26		0.547	17.02		0.547	56.92
		0.548	58.34		0.548	62.32		0.548	17.02		0.548	56.96
		0.548	58.38		0.548	62.36		0.548	17.02		0.548	57.04
		0.548	58.38		0.549	62.44		0.548	17.02		0.548	57.08
		0.549	58.4		0.549	62.48		0.549	17.02		0.549	57.16
		0.549	58.4		0.549	62.5		0.549	16.98		0.549	57.18
		0.549	58.44		0.55	62.58		0.549	16.98		0.549	57.22
		0.55	58.48		0.55	62.58		0.549	16.98		0.55	57.3
		0.55	58.56		0.55	62.62		0.55	16.98		0.55	57.42
		0.55	58.6		0.55	62.66		0.55	17.02		0.55	57.44
		0.55	58.6		0.551	62.7		0.55	17.06		0.55	57.52
		0.551	58.6		0.551	62.76		0.55	17.1		0.551	57.56
		0.552	58.62		0.552	62.8		0.551	17.14		0.551	57.64
		0.552	58.66		0.552	62.8		0.552	17.1		0.552	57.74
		0.552	58.7		0.552	62.8		0.552	17.14		0.552	57.78
		0.553	58.74		0.553	62.84		0.552	17.18		0.552	57.82
		0.553	58.78		0.553	62.88		0.552	17.18		0.552	57.9
		0.553	58.82		0.553	62.92		0.553	17.18		0.553	57.96
		0.554	58.82		0.554	62.96		0.553	17.18		0.553	58
		0.554	58.82		0.554	63.02		0.553	17.2		0.553	58.08
		0.554	58.88		0.554	63.1		0.554	17.2		0.554	58.12
		0.554	58.92		0.554	63.18		0.554	17.2		0.554	58.18
		0.555	58.92		0.555	63.24		0.554	17.24		0.554	58.22
		0.555	58.96		0.555	63.28		0.555	17.24		0.554	58.3
		0.555	59		0.555	63.28		0.555	17.28		0.555	58.34
		0.556	59		0.556	63.32		0.555	17.28		0.555	58.4
		0.556	59.04		0.557	63.4		0.556	17.28		0.555	58.44
		0.557	59.08		0.557	63.44		0.556	17.28		0.556	58.48
		0.557	59.1		0.557	63.44		0.557	17.28		0.556	58.56
		0.557	59.14		0.557	63.46		0.557	17.28		0.557	58.6
		0.557	59.1		0.558	63.5		0.557	17.28		0.557	58.66
		0.558	59.14		0.558	63.62		0.558	17.28		0.558	58.7
		0.558	59.14		0.558	63.66		0.558	17.32		0.558	58.82
		0.558	59.22		0.559	63.7		0.558	17.36		0.558	58.92
		0.559	59.22		0.559	63.7		0.559	17.36		0.559	58.96
		0.559	59.26		0.559	63.72		0.559	17.4		0.559	59.04
		0.559	59.26		0.559	63.8		0.559	17.4		0.559	59.1
		0.559	59.26		0.56	63.84		0.559	17.36		0.559	59.18
		0.56	59.3		0.56	63.88		0.56	17.4		0.56	59.26
		0.56	59.3		0.56	63.92		0.56	17.4		0.56	59.34
		0.56	59.36		0.56	63.96		0.56	17.44		0.56	59.36
		0.561	59.4		0.561	63.98		0.56	17.44		0.561	59.4
		0.562	59.48		0.562	63.98		0.561	17.44		0.561	59.48
		0.562	59.52		0.562	63.98		0.562	17.44		0.562	59.6
		0.562	59.56		0.562	64.02		0.562	17.44		0.562	59.62
		0.563	59.56		0.562	64.06		0.562	17.46		0.562	59.66
		0.563	59.56		0.563	64.14		0.563	17.46		0.562	59.74
		0.563	59.56		0.563	64.18		0.563	17.46		0.563	59.78
		0.564	59.6		0.563	64.24		0.563	17.5		0.563	59.82
		0.564	59.62		0.564	64.28		0.564	17.5		0.563	59.84
		0.564	59.66		0.564	64.32		0.564	17.54		0.564	59.88
		0.564	59.66		0.564	64.44		0.564	17.54		0.564	59.96
		0.565	59.66		0.565	64.46		0.564	17.58		0.564	60.04
		0.565	59.66		0.565	64.5		0.565	17.62		0.564	60.14
		0.565	59.7		0.565	64.54		0.565	17.62		0.565	60.18
		0.565	59.7		0.566	64.58		0.565	17.62		0.565	60.22
		0.566	59.7		0.566	64.62		0.566	17.66		0.565	60.26
		0.566	59.7		0.567	64.66		0.566	17.66		0.566	60.32
		0.567	59.7		0.567	64.72		0.567	17.66		0.567	60.44
		0.567	59.66		0.567	64.76		0.567	17.66		0.567	60.48
		0.567	59.52		0.568	64.8		0.567	17.66		0.567	60.52
		0.568	59.22		0.568	64.88		0.568	17.66		0.568	60.58
		0.568	58.88		0.568	64.94		0.568	17.68		0.568	60.66
		0.568	58.6		0.568	64.98		0.568	17.68		0.568	60.74
		0.569	58.44		0.569	65.02		0.568	17.68		0.569	60.78
		0.569	58.38		0.569	65.06		0.569	17.72		0.569	60.84
		0.569	58.34		0.569	65.14		0.569	17.72		0.569	60.88
		0.57	58.3		0.57	65.14		0.569	17.8		0.569	61
		0.57	58.3		0.57	65.16		0.57	17.76		0.57	61.06
		0.57	58.3		0.57	65.16		0.57	17.8		0.57	61.1
		0.571	58.34		0.57	65.16		0.57	17.8		0.57	61.14
		0.572	58.34		0.571	65.2		0.57	17.8		0.571	61.18
		0.572	58.34		0.572	65.24		0.571	17.8		0.571	61.26
		0.572	58.4		0.572	65.28		0.571	17.8		0.572	61.32
		0.572	58.44		0.572	65.36		0.572	17.84		0.572	61.4
		0.573	58.48		0.573	65.42		0.572	17.88		0.572	61.44
		0.573	58.48		0.573	65.54		0.573	17.92		0.572	61.48
		0.573	58.48		0.573	65.58		0.573	17.92		0.573	61.58
		0.574	58.52		0.574	65.58		0.573	17.92		0.573	61.66
		0.574	58.56		0.574	65.62		0.574	17.94		0.573	61.66
		0.574	58.56		0.574	65.62		0.574	17.94		0.574	61.74
		0.574	58.6		0.575	65.64		0.574	17.94		0.574	61.74
		0.575	58.6		0.575	65.68		0.575	18.02		0.574	61.8
		0.575	58.66		0.575	65.72		0.575	18.02		0.574	61.92
		0.575	58.7		0.575	65.8		0.575	18.02		0.575	62
		0.576	58.74		0.576	65.84		0.575	18.02		0.575	62.06
		0.576	58.74		0.577	65.94		0.576	18.06		0.576	62.1
		0.577	58.78		0.577	65.98		0.577	18.06		0.576	62.18
		0.577	58.82		0.577	65.98		0.577	18.02		0.577	62.28
		0.577	58.86		0.577	66.06		0.577	18.06		0.577	62.32
		0.577	58.88		0.578	66.14		0.577	18.1		0.577	62.4
		0.578	58.88		0.578	66.24		0.577	18.14		0.578	62.48
		0.578	58.92		0.578	66.28		0.578	18.14		0.578	62.54
		0.578	58.96		0.578	66.28		0.578	18.14		0.578	62.58
		0.579	58.96		0.579	66.28		0.578	18.16		0.579	62.62
		0.579	59		0.579	66.28		0.579	18.14		0.579	62.7
		0.579	59.04		0.579	66.32		0.579	18.16		0.579	62.74
		0.58	59.08		0.58	66.32		0.579	18.16		0.579	62.76
		0.58	59.14		0.58	66.36		0.579	18.16		0.58	62.84
		0.58	59.18		0.58	66.42		0.58	18.16		0.58	62.96
		0.581	59.22		0.58	66.5		0.58	18.16		0.58	63.02
		0.581	59.26		0.581	66.58		0.581	18.16		0.58	63.06
		0.582	59.34		0.582	66.62		0.581	18.14		0.581	63.14
		0.582	59.36		0.582	66.68		0.582	18.16		0.581	63.18
		0.582	59.36		0.582	66.72		0.582	18.16		0.582	63.28
		0.583	59.4		0.583	66.76		0.582	18.2		0.582	63.32
		0.583	59.4		0.583	66.8		0.583	18.24		0.582	63.36
		0.583	59.44		0.583	66.84		0.583	18.32		0.583	63.4
		0.583	59.44		0.584	66.86		0.583	18.36		0.583	63.44
		0.584	59.52		0.584	66.9		0.584	18.36		0.583	63.44
		0.584	59.52		0.584	66.94		0.584	18.36		0.584	63.5
		0.584	59.56		0.585	67.06		0.584	18.36		0.584	63.54
		0.585	59.56		0.585	67.1		0.584	18.4		0.584	63.62
		0.585	59.62		0.585	67.12		0.585	18.4		0.585	63.72
		0.585	59.62		0.585	67.2		0.585	18.42		0.585	63.88
		0.585	59.66		0.586	67.24		0.585	18.46		0.585	63.96
		0.586	59.66		0.586	67.32		0.586	18.46		0.586	64.02
		0.586	59.7		0.587	67.32		0.586	18.46		0.587	64.1
		0.587	59.74		0.587	67.34		0.587	18.46		0.587	64.1
		0.587	59.74		0.587	67.34		0.587	18.46		0.587	64.18
		0.587	59.78		0.588	67.38		0.587	18.46		0.587	64.2
		0.588	59.82		0.588	67.46		0.588	18.46		0.588	64.28
		0.588	59.82		0.588	67.46		0.588	18.46		0.588	64.4
		0.588	59.88		0.588	67.5		0.588	18.46		0.588	64.44
		0.589	59.88		0.589	67.5		0.588	18.5		0.588	64.54
		0.589	59.92		0.589	67.5		0.589	18.54		0.589	64.54
		0.589	59.96		0.589	67.58		0.589	18.54		0.589	64.58
		0.59	60		0.59	67.6		0.589	18.58		0.589	64.62
		0.59	60.08		0.59	67.64		0.59	18.62		0.59	64.68
		0.59	60.1		0.59	67.68		0.59	18.64		0.59	64.76
		0.591	60.1		0.591	67.72		0.59	18.62		0.59	64.84
		0.591	60.1		0.591	67.76		0.591	18.62		0.59	64.88
		0.592	60.1		0.592	67.82		0.592	18.64		0.591	64.94
		0.592	60.18		0.592	67.86		0.592	18.64		0.591	65.02
		0.592	60.22		0.592	67.94		0.592	18.64		0.592	65.06
		0.593	60.3		0.593	68.02		0.592	18.62		0.592	65.1
		0.593	60.3		0.593	68.08		0.593	18.64		0.592	65.14
		0.593	60.32		0.593	68.12		0.593	18.64		0.593	65.16
		0.593	60.4		0.594	68.16		0.593	18.68		0.593	65.24
		0.594	60.4		0.594	68.2		0.594	18.72		0.593	65.32
		0.594	60.44		0.594	68.24		0.594	18.8		0.594	65.4
		0.594	60.44		0.595	68.32		0.594	18.84		0.594	65.46
		0.595	60.52		0.595	68.34		0.594	18.88		0.594	65.54
		0.595	60.52		0.595	68.38		0.595	18.88		0.595	65.58
		0.595	60.56		0.595	68.42		0.595	18.88		0.595	65.64
		0.595	60.56		0.596	68.46		0.595	18.84		0.595	65.72
		0.596	60.58		0.597	68.54		0.595	18.88		0.596	65.76
		0.596	60.58		0.597	68.56		0.596	18.9		0.597	65.88
		0.597	60.62		0.597	68.6		0.597	18.88		0.597	65.94
		0.597	60.66		0.597	68.64		0.597	18.88		0.597	66.06
		0.597	60.7		0.598	68.64		0.597	18.9		0.597	66.14
		0.598	60.74		0.598	68.68		0.597	18.94		0.598	66.16
		0.598	60.8		0.598	68.72		0.598	18.94		0.598	66.2
		0.599	60.84		0.598	68.76		0.598	18.94		0.598	66.2
		0.599	60.88		0.599	68.8		0.598	18.94		0.598	66.28
		0.599	60.88		0.599	68.82		0.599	18.94		0.599	66.28
		0.599	60.92		0.599	68.9		0.599	18.94		0.599	66.32
		0.6	60.92		0.6	68.9		0.599	18.94		0.599	66.42
		0.6	60.96		0.6	68.94		0.6	18.94		0.6	66.46
		0.6	61		0.6	69.02		0.6	18.98		0.6	66.58
		0.601	61.04		0.601	69.04		0.6	18.98		0.6	66.64
		0.601	61.06		0.602	69.12		0.601	19.02		0.6	66.64
		0.602	61.06		0.602	69.16		0.601	19.02		0.601	66.68
		0.602	61.14		0.602	69.2		0.602	19.06		0.602	66.76
		0.602	61.22		0.603	69.28		0.602	19.06		0.602	66.86
		0.603	61.22		0.603	69.34		0.602	19.06		0.602	66.94
		0.603	61.26		0.603	69.42		0.603	19.1		0.602	66.98
		0.603	61.26		0.603	69.46		0.603	19.1		0.603	67.06
		0.603	61.28		0.604	69.5		0.603	19.1		0.603	67.1
		0.604	61.28		0.604	69.56		0.604	19.1		0.603	67.2
		0.604	61.32		0.604	69.56		0.604	19.14		0.604	67.24
		0.604	61.32		0.604	69.64		0.604	19.14		0.604	67.32
		0.604	61.36		0.605	69.68		0.604	19.14		0.604	67.34
		0.605	61.4		0.605	69.72		0.605	19.14		0.605	67.42
		0.605	61.44		0.605	69.72		0.605	19.14		0.605	67.5
		0.605	61.48		0.606	69.76		0.605	19.14		0.605	67.54
		0.606	61.52		0.606	69.82		0.605	19.14		0.606	67.6
		0.606	61.52		0.607	69.86		0.606	19.16		0.606	67.68
		0.607	61.58		0.607	69.86		0.607	19.16		0.607	67.72
		0.607	61.58		0.607	69.9		0.607	19.2		0.607	67.8
		0.608	61.58		0.607	69.94		0.607	19.24		0.607	67.86
		0.608	61.58		0.608	70		0.607	19.24		0.608	67.94
		0.608	61.62		0.608	70.04		0.608	19.28		0.608	67.98
		0.609	61.66		0.608	70.08		0.608	19.28		0.608	68.02
		0.609	61.74		0.609	70.12		0.608	19.28		0.608	68.08
		0.609	61.78		0.609	70.12		0.609	19.28		0.609	68.12
		0.609	61.8		0.609	70.2		0.609	19.28		0.609	68.16
		0.61	61.84		0.61	70.2		0.609	19.32		0.609	68.24
		0.61	61.88		0.61	70.26		0.61	19.32		0.609	68.32
		0.61	61.96		0.61	70.3		0.61	19.36		0.61	68.38
		0.611	62		0.611	70.38		0.61	19.38		0.61	68.38
		0.611	62		0.611	70.5		0.611	19.38		0.61	68.42
		0.612	62.02		0.612	70.52		0.611	19.42		0.611	68.46
		0.612	62.06		0.612	70.6		0.612	19.42		0.611	68.5
		0.612	62.1		0.612	70.64		0.612	19.42		0.612	68.6
		0.612	62.14		0.613	70.68		0.612	19.42		0.612	68.68
		0.613	62.18		0.613	70.74		0.613	19.42		0.612	68.72
		0.613	62.18		0.613	70.74		0.613	19.46		0.613	68.82
		0.613	62.22		0.613	70.82		0.613	19.42		0.613	68.86
		0.614	62.26		0.614	70.86		0.614	19.46		0.613	68.94
		0.614	62.26		0.614	70.9		0.614	19.5		0.614	69.02
		0.614	62.28		0.614	70.98		0.614	19.54		0.614	69.08
		0.614	62.28		0.615	71		0.614	19.58		0.614	69.16
		0.615	62.32		0.615	71		0.615	19.62		0.615	69.2
		0.615	62.36		0.615	71.04		0.615	19.62		0.615	69.3
		0.615	62.36		0.616	71.08		0.615	19.62		0.615	69.38
		0.616	62.36		0.616	71.12		0.615	19.62		0.616	69.42
		0.617	62.4		0.617	71.12		0.616	19.62		0.616	69.52
		0.617	62.44		0.617	71.16		0.617	19.62		0.617	69.56
		0.617	62.48		0.617	71.16		0.617	19.62		0.617	69.6
		0.618	62.5		0.617	71.2		0.617	19.62		0.617	69.64
		0.618	62.58		0.618	71.22		0.617	19.64		0.618	69.68
		0.618	62.62		0.618	71.3		0.618	19.68		0.618	69.76
		0.619	62.7		0.618	71.34		0.618	19.72		0.618	69.78
		0.619	62.7		0.619	71.42		0.618	19.72		0.618	69.9
		0.619	62.7		0.619	71.48		0.619	19.72		0.619	69.94
		0.619	62.74		0.619	71.52		0.619	19.76		0.619	69.94
		0.62	62.74		0.62	71.56		0.619	19.8		0.619	70
		0.62	62.76		0.62	71.6		0.62	19.8		0.619	70.04
		0.62	62.76		0.62	71.64		0.62	19.8		0.62	70.12
		0.62	62.8		0.621	71.64		0.62	19.8		0.62	70.2
		0.621	62.84		0.622	71.74		0.621	19.8		0.62	70.24
		0.622	62.84		0.622	71.78		0.621	19.8		0.621	70.26
		0.622	62.92		0.622	71.86		0.622	19.8		0.622	70.34
		0.622	62.92		0.622	71.9		0.622	19.8		0.622	70.42
		0.622	62.96		0.623	71.96		0.622	19.84		0.622	70.5
		0.623	62.98		0.623	72.04		0.623	19.86		0.623	70.56
		0.623	62.98		0.623	72.08		0.623	19.86		0.623	70.64
		0.623	63.06		0.624	72.12		0.623	19.9		0.623	70.68
		0.624	63.1		0.624	72.16		0.623	19.9		0.623	70.74
		0.624	63.14		0.624	72.18		0.624	19.94		0.624	70.82
		0.624	63.18		0.624	72.22		0.624	19.94		0.624	70.9
		0.625	63.22		0.625	72.26		0.624	19.94		0.624	71
		0.625	63.24		0.625	72.3		0.625	19.94		0.625	71.04
		0.625	63.28		0.625	72.34		0.625	19.94		0.625	71.12
		0.626	63.28		0.625	72.38		0.625	19.98		0.625	71.16
		0.626	63.32		0.626	72.44		0.625	19.94		0.626	71.2
		0.627	63.36		0.626	72.44		0.626	19.94		0.626	71.22
		0.627	63.4		0.627	72.44		0.626	19.94		0.627	71.26
		0.627	63.44		0.627	72.48		0.627	19.94		0.627	71.34
		0.628	63.44		0.627	72.48		0.627	19.98		0.627	71.38
		0.628	63.46		0.628	72.6		0.627	19.98		0.627	71.42
		0.628	63.46		0.628	72.64		0.628	20.06		0.628	71.48
		0.628	63.5		0.628	72.68		0.628	20.06		0.628	71.52
		0.629	63.54		0.629	72.7		0.629	20.06		0.628	71.64
		0.629	63.58		0.629	72.74		0.629	20.1		0.629	71.7
		0.629	63.66		0.629	72.82		0.629	20.12		0.629	71.74
		0.63	63.66		0.63	72.86		0.63	20.1		0.629	71.82
		0.63	63.7		0.63	72.92		0.63	20.1		0.629	71.86
		0.631	63.72		0.631	73		0.631	20.1		0.63	71.94
		0.631	63.72		0.631	73.04		0.631	20.12		0.63	71.96
		0.631	63.72		0.631	73.12		0.631	20.1		0.631	72
		0.631	63.72		0.632	73.16		0.631	20.1		0.631	72.04
		0.632	63.76		0.632	73.16		0.632	20.16		0.632	72.12
		0.632	63.76		0.632	73.18		0.632	20.16		0.632	72.22
		0.632	63.76		0.633	73.22		0.632	20.2		0.632	72.26
		0.633	63.8		0.633	73.26		0.632	20.2		0.633	72.3
		0.633	63.84		0.633	73.3		0.633	20.24		0.633	72.42
		0.633	63.88		0.633	73.38		0.633	20.24		0.633	72.48
		0.634	63.88		0.634	73.4		0.633	20.24		0.633	72.6
		0.634	63.88		0.634	73.48		0.634	20.28		0.634	72.64
		0.634	63.92		0.634	73.52		0.634	20.28		0.634	72.68
		0.635	63.96		0.635	73.56		0.634	20.32		0.634	72.7
		0.636	64.02		0.635	73.6		0.634	20.34		0.635	72.78
		0.636	64.06		0.636	73.64		0.635	20.34		0.635	72.9
		0.636	64.14		0.636	73.64		0.635	20.32		0.636	72.96
		0.636	64.18		0.636	73.7		0.636	20.34		0.636	73.04
		0.637	64.2		0.636	73.74		0.636	20.34		0.636	73.12
		0.637	64.28		0.637	73.74		0.636	20.34		0.636	73.16
		0.637	64.32		0.637	73.78		0.637	20.34		0.637	73.26
		0.638	64.32		0.638	73.78		0.637	20.38		0.637	73.26
		0.638	64.32		0.638	73.86		0.637	20.38		0.637	73.3
		0.638	64.36		0.638	73.88		0.638	20.42		0.638	73.34
		0.638	64.4		0.639	73.96		0.638	20.42		0.638	73.4
		0.639	64.44		0.639	74		0.639	20.42		0.638	73.44
		0.639	64.46		0.639	74.08		0.639	20.42		0.639	73.52
		0.639	64.46		0.639	74.14		0.639	20.46		0.639	73.56
		0.64	64.5		0.64	74.22		0.639	20.5		0.639	73.6
		0.64	64.58		0.641	74.26		0.64	20.54		0.64	73.66
		0.641	64.58		0.641	74.26		0.641	20.54		0.64	73.74
		0.641	64.58		0.641	74.34		0.641	20.54		0.641	73.82
		0.641	64.62		0.642	74.38		0.641	20.54		0.641	73.86
		0.641	64.62		0.642	74.4		0.641	20.54		0.641	73.96
		0.642	64.62		0.642	74.44		0.642	20.54		0.642	74
		0.642	64.66		0.642	74.52		0.642	20.54		0.642	74.12
		0.642	64.66		0.643	74.56		0.642	20.54		0.642	74.18
		0.643	64.68		0.643	74.62		0.643	20.58		0.643	74.26
		0.643	64.72		0.643	74.62		0.643	20.6		0.643	74.4
		0.643	64.76		0.643	74.62		0.643	20.6		0.643	74.48
		0.644	64.76		0.644	74.62		0.643	20.64		0.644	74.52
		0.644	64.8		0.644	74.66		0.644	20.64		0.644	74.52
		0.644	64.8		0.644	74.74		0.644	20.64		0.644	74.56
		0.645	64.84		0.644	74.74		0.644	20.6		0.644	74.62
		0.645	64.88		0.645	74.82		0.644	20.6		0.645	74.66
		0.646	64.92		0.646	74.86		0.645	20.6		0.645	74.7
		0.646	64.94		0.646	74.88		0.646	20.6		0.646	74.78
		0.646	64.94		0.646	74.92		0.646	20.6		0.646	74.82
		0.647	64.98		0.647	74.96		0.646	20.6		0.646	74.88
		0.647	65.06		0.647	75.04		0.647	20.64		0.647	74.96
		0.647	65.1		0.647	75.08		0.647	20.68		0.647	75.08
		0.648	65.16		0.648	75.14		0.647	20.72		0.647	75.08
		0.648	65.16		0.648	75.22		0.648	20.72		0.647	75.14
		0.648	65.16		0.648	75.26		0.648	20.76		0.648	75.18
		0.648	65.16		0.649	75.34		0.648	20.76		0.648	75.22
		0.649	65.16		0.649	75.36		0.649	20.76		0.648	75.26
		0.649	65.16		0.649	75.48		0.649	20.76		0.649	75.34
		0.649	65.2		0.65	75.52		0.649	20.8		0.649	75.4
		0.65	65.24		0.65	75.56		0.649	20.8		0.649	75.52
		0.65	65.32		0.651	75.56		0.65	20.8		0.65	75.58
		0.651	65.36		0.651	75.58		0.65	20.82		0.651	75.66
		0.651	65.4		0.651	75.58		0.651	20.82		0.651	75.7
		0.651	65.4		0.651	75.62		0.651	20.82		0.651	75.78
		0.651	65.4		0.652	75.66		0.651	20.86		0.652	75.88
		0.652	65.42		0.652	75.7		0.652	20.86		0.652	75.92
		0.652	65.42		0.652	75.74		0.652	20.9		0.652	76.04
		0.652	65.46		0.652	75.82		0.652	20.9		0.652	76.06
		0.653	65.46		0.653	75.84		0.652	20.94		0.653	76.1
		0.653	65.5		0.653	75.88		0.653	20.94		0.653	76.14
		0.653	65.54		0.653	75.92		0.653	20.94		0.653	76.18
		0.654	65.58		0.654	75.96		0.653	20.94		0.653	76.3
		0.654	65.62		0.654	75.96		0.654	20.94		0.654	76.36
		0.654	65.62		0.654	76.04		0.654	20.98		0.654	76.4
		0.655	65.68		0.654	76.04		0.654	20.98		0.654	76.48
		0.655	65.76		0.655	76.1		0.655	21.02		0.655	76.52
		0.656	65.76		0.656	76.14		0.655	21.02		0.655	76.56
		0.656	65.8		0.656	76.18		0.656	21.02		0.656	76.58
		0.656	65.84		0.656	76.26		0.656	21.02		0.656	76.58
		0.657	65.88		0.657	76.26		0.656	21.02		0.656	76.66
		0.657	65.9		0.657	76.3		0.657	21.06		0.656	76.74
		0.657	65.9		0.657	76.36		0.657	21.06		0.657	76.8
		0.657	65.9		0.658	76.44		0.657	21.06		0.657	76.84
		0.658	65.9		0.658	76.56		0.658	21.08		0.657	76.96
		0.658	65.9		0.658	76.58		0.658	21.12		0.658	77
		0.658	65.98		0.659	76.62		0.658	21.16		0.658	77.04
		0.658	66.02		0.659	76.62		0.658	21.2		0.658	77.14
		0.659	66.02		0.659	76.66		0.659	21.16		0.659	77.14
		0.659	66.06		0.659	76.78		0.659	21.16		0.659	77.22
		0.659	66.1		0.66	76.8		0.659	21.2		0.659	77.28
		0.66	66.16		0.661	76.88		0.66	21.16		0.66	77.4
		0.66	66.16		0.661	76.96		0.66	21.2		0.66	77.48
		0.661	66.16		0.661	76.96		0.661	21.2		0.661	77.52
		0.661	66.2		0.661	77.04		0.661	21.24		0.661	77.54
		0.661	66.2		0.662	77.06		0.661	21.28		0.661	77.62
		0.662	66.2		0.662	77.1		0.662	21.28		0.662	77.66
		0.662	66.2		0.662	77.1		0.662	21.28		0.662	77.7
		0.663	66.24		0.662	77.14		0.662	21.28		0.662	77.76
		0.663	66.32		0.663	77.22		0.662	21.28		0.663	77.84
		0.663	66.38		0.663	77.28		0.663	21.28		0.663	77.92
		0.663	66.5		0.663	77.32		0.663	21.28		0.663	78
		0.664	66.54		0.664	77.36		0.663	21.32		0.663	78.06
		0.664	66.58		0.664	77.4		0.663	21.32		0.664	78.14
		0.664	66.62		0.664	77.44		0.664	21.34		0.664	78.18
		0.665	66.62		0.665	77.48		0.664	21.38		0.664	78.22
[truncated: 29,862 more rows]

## Sheet: Fig. 8
		Fig. 8: Bone mass (Weeks) for Sheep D
		Sheep D	Week 6	Week 10	Week 18	Week 24
		Data 3	1.72871	2.15676	2.76185	3.06275
